# Supplementary material for: [2-(3,5-Dimethyl-1H-pyrazol-1-yl-κN 2)-1,10-phenanthroline-κ2 N,N′]bis­(nitrito-κ2 O,O′)cadmium(II)
Source: Acta Crystallogr Sect E Struct Rep Online. 2010 Jul 3;66(Pt 8):m878. doi: 10.1107/S160053681002550X (PMC3007325; doi:10.1107/S160053681002550X)
Supplement: Supplementary file 1 [file e-66-0m878-sup1.cif]

##############################################################################
###                                                                        ###
###        Electronic paper (Acta Crystallographica Section E)             ###
###                                                                        ###
##############################################################################
#                                                                            #
# This CIF contains the data in a paper accepted for publication in Acta     #
# Crystallographica Section E. It conforms to the requirements of Notes      #
# for Authors for Section E, and has been peer reviewed under the auspices   #
# of the IUCr Commission on Journals.                                        #
#                                                                            #
# Full details of the Crystallographic Information File format               #
# are given in the paper "The Crystallographic Information File (CIF):       #
# a New Standard Archive File for Crystallography" by S. R. Hall, F. H.      #
# Allen and I. D. Brown [Acta Cryst. (1991), A47, 655-685].                  #
#                                                                            #
# The current version of the core CIF dictionary is obtainable from          #
# ftp://ftp.iucr.org/pub/cif_core.dic. The current version number is 2.4.    #
#                                                                            #
# Software is freely available for graphical display of the structure(s) in  #
# this CIF.  For information consult the CIF home page http://www.iucr.org/  #
# cif/home.html                                                              #
#                                                                            #
# This file may be used for bona fide research purposes within the           #
# scientific community so long as proper attribution is given to the journal # 
# article from which it was obtained.                                        #
#                                                                            #
##############################################################################
                                             
data_I
_audit_creation_method     SHELXL-97
_chemical_name_systematic
;
[2-(3,5-Dimethyl-1<i>H</i>-pyrazol-1-yl-\k<i>N</i>^2^)-1,10-phenanthroline-
\k^2^<i>N</i>,<i>N</i>']bis(nitrito-\k^2^<i>O</i>,<i>O</i>')cadmium(II)
;
_chemical_name_common     ?
_chemical_formula_moiety     'C17 H14 Cd N6 O4'
_chemical_formula_sum     'C17 H14 Cd N6 O4'
_chemical_formula_iupac     '[Cd (N O2)2 (C17 H14 N4)]'
_chemical_formula_weight     478.74
_chemical_melting_point     ?
_symmetry_cell_setting     triclinic
_symmetry_space_group_name_H-M     'P -1'
_symmetry_space_group_name_Hall     '-P 1'
loop_
    _symmetry_equiv_pos_as_xyz
    'x, y, z'
    '-x, -y, -z'
_cell_length_a     10.0306(15)
_cell_length_b     10.4694(15)
_cell_length_c     10.5702(15)
_cell_angle_alpha     67.697(2)
_cell_angle_beta     83.508(2)
_cell_angle_gamma     62.326(2)
_cell_volume     906.8(2)
_cell_formula_units_Z     2
_cell_measurement_reflns_used     3811
_cell_measurement_theta_min     2.2995
_cell_measurement_theta_max     28.269
_cell_measurement_temperature     298(2)
_exptl_crystal_description     prism
_exptl_crystal_colour     colorless
_exptl_crystal_size_max     0.51
_exptl_crystal_size_mid     0.46
_exptl_crystal_size_min     0.12
_exptl_crystal_density_diffrn     1.753
_exptl_crystal_density_meas     ?
_exptl_crystal_density_method     'not measured'
_exptl_crystal_F_000     476
_exptl_absorpt_coefficient_mu     1.242
_exptl_absorpt_correction_type     multi-scan
_exptl_absorpt_process_details     '(SADABS; Sheldrick, 1996)'
_exptl_absorpt_correction_T_min     0.5699
_exptl_absorpt_correction_T_max     0.8652
_exptl_special_details
;
;
_diffrn_ambient_temperature     298(2)
_diffrn_radiation_type     MoK\a
_diffrn_radiation_wavelength     0.71073
_diffrn_radiation_source     'fine-focus sealed tube'
_diffrn_radiation_monochromator     graphite
_diffrn_measurement_device_type     'Bruker SMART APEX CCD'
_diffrn_measurement_method     '\f and \w scans'
_diffrn_detector_area_resol_mean     ?
_diffrn_reflns_number     4759
_diffrn_reflns_av_R_equivalents     0.0240
_diffrn_reflns_av_sigmaI/netI     0.0405
_diffrn_reflns_theta_min     2.09
_diffrn_reflns_theta_max     25.50
_diffrn_reflns_theta_full     25.50
_diffrn_measured_fraction_theta_max     0.978
_diffrn_measured_fraction_theta_full     0.978
_diffrn_reflns_limit_h_min     -12
_diffrn_reflns_limit_h_max     10
_diffrn_reflns_limit_k_min     -12
_diffrn_reflns_limit_k_max     12
_diffrn_reflns_limit_l_min     -12
_diffrn_reflns_limit_l_max     8
_diffrn_standards_number     ?
_diffrn_standards_interval_count     ?
_diffrn_standards_interval_time     ?
_diffrn_standards_decay_%     ?
_refine_special_details
;
Refinement of <i>F</i>^2^ against ALL reflections. The weighted <i>R</i>-factor
<i>wR</i> and goodness of fit <i>S</i> are based on <i>F</i>^2^, conventional
<i>R</i>-factors <i>R</i> are based on <i>F</i>, with <i>F</i> set to zero for
negative <i>F</i>^2^. The threshold expression of <i>F</i>^2^ >
\s(<i>F</i>^2^) is used only for calculating <i>R</i>-factors(gt) <i>etc</i>.
and is not relevant to the choice of reflections for refinement.
<i>R</i>-factors based on <i>F</i>^2^ are statistically about twice as large
as those based on <i>F</i>, and <i>R</i>- factors based on ALL data will be
even larger.
;
_reflns_number_total     3305
_reflns_number_gt     3098
_reflns_threshold_expression     I>2\s(I)
_refine_ls_structure_factor_coef     Fsqd
_refine_ls_matrix_type     full
_refine_ls_R_factor_all     0.0339
_refine_ls_R_factor_gt     0.0319
_refine_ls_wR_factor_gt     0.0853
_refine_ls_wR_factor_ref     0.0867
_refine_ls_goodness_of_fit_ref     1.028
_refine_ls_restrained_S_all     1.028
_refine_ls_number_reflns     3305
_refine_ls_number_parameters     255
_refine_ls_number_restraints     0
_refine_ls_hydrogen_treatment     constr
_refine_ls_weighting_scheme     calc
_refine_ls_weighting_details
         'calc w=1/[\s^2^(Fo^2^)+(0.0563P)^2^+0.0902P] where P=(Fo^2^+2Fc^2^)/3'
_atom_sites_solution_hydrogens     geom
_atom_sites_solution_primary     direct
_atom_sites_solution_secondary     difmap
_refine_ls_shift/su_max     0.001
_refine_ls_shift/su_mean     0.000
_refine_diff_density_max     0.534
_refine_diff_density_min     -0.571
_refine_ls_extinction_method     none
_refine_ls_extinction_coef     ?
loop_
    _atom_type_symbol
    _atom_type_description
    _atom_type_scat_dispersion_real
    _atom_type_scat_dispersion_imag
    _atom_type_scat_source
    'C' 'C' 0.0033 0.0016
                         'International Tables Vol C Tables 4.2.6.8 and 6.1.1.4'
    'H' 'H' 0.0000 0.0000
                         'International Tables Vol C Tables 4.2.6.8 and 6.1.1.4'
    'N' 'N' 0.0061 0.0033
                         'International Tables Vol C Tables 4.2.6.8 and 6.1.1.4'
    'O' 'O' 0.0106 0.0060
                         'International Tables Vol C Tables 4.2.6.8 and 6.1.1.4'
    'Cd' 'Cd' -0.8075 1.2024
                         'International Tables Vol C Tables 4.2.6.8 and 6.1.1.4'
_computing_data_collection     'SMART (Bruker, 1997)'
_computing_cell_refinement     'SAINT (Bruker, 1997)'
_computing_data_reduction     'SAINT (Bruker, 1997)'
_computing_structure_solution     'SHELXTL (Sheldrick, 2008)'
_computing_structure_refinement     'SHELXTL (Sheldrick, 2008)'
_computing_molecular_graphics     'SHELXTL (Sheldrick, 2008)'
_computing_publication_material
                                  'SHELXTL (Sheldrick, 2008) and local programs'
loop_
    _atom_site_type_symbol
    _atom_site_label
    _atom_site_fract_x
    _atom_site_fract_y
    _atom_site_fract_z
    _atom_site_U_iso_or_equiv
    _atom_site_adp_type
    _atom_site_calc_flag
    _atom_site_refinement_flags
    _atom_site_occupancy
    _atom_site_disorder_assembly
    _atom_site_disorder_group
    C C1 0.8940(4) 0.7002(4) 0.0995(4) 0.0528(8) Uani d . 1 . .
    H H1 0.9776 0.6172 0.0866 0.063 Uiso calc R 1 . .
    C C2 0.8991(4) 0.8398(5) 0.0647(4) 0.0627(9) Uani d . 1 . .
    H H2 0.9857 0.8483 0.0314 0.075 Uiso calc R 1 . .
    C C3 0.7766(4) 0.9641(4) 0.0796(4) 0.0572(8) Uani d . 1 . .
    H H3 0.7787 1.0583 0.0559 0.069 Uiso calc R 1 . .
    C C4 0.6478(4) 0.9489(3) 0.1308(3) 0.0458(7) Uani d . 1 . .
    C C5 0.6521(3) 0.8032(3) 0.1659(3) 0.0402(6) Uani d . 1 . .
    C C6 0.5225(3) 0.7823(3) 0.2193(3) 0.0398(6) Uani d . 1 . .
    C C7 0.5130(4) 1.0744(4) 0.1465(3) 0.0534(8) Uani d . 1 . .
    H H7 0.5095 1.1711 0.1224 0.064 Uiso calc R 1 . .
    C C8 0.3910(4) 1.0552(4) 0.1956(3) 0.0536(8) Uani d . 1 . .
    H H8 0.3045 1.1386 0.2046 0.064 Uiso calc R 1 . .
    C C9 0.3936(4) 0.9079(4) 0.2340(3) 0.0470(7) Uani d . 1 . .
    C C10 0.2713(4) 0.8775(4) 0.2884(4) 0.0568(8) Uani d . 1 . .
    H H10 0.1818 0.9579 0.2976 0.068 Uiso calc R 1 . .
    C C11 0.2820(4) 0.7333(5) 0.3275(4) 0.0590(9) Uani d . 1 . .
    H H11 0.2019 0.7137 0.3652 0.071 Uiso calc R 1 . .
    C C12 0.4179(3) 0.6140(4) 0.3094(3) 0.0437(7) Uani d . 1 . .
    C C13 0.3548(4) 0.3861(5) 0.4020(3) 0.0576(9) Uani d . 1 . .
    C C14 0.4446(5) 0.2345(5) 0.4242(4) 0.0641(10) Uani d . 1 . .
    H H14 0.4159 0.1557 0.4593 0.077 Uiso calc R 1 . .
    C C15 0.5872(4) 0.2164(4) 0.3855(3) 0.0553(8) Uani d . 1 . .
    C C16 0.1917(5) 0.4631(7) 0.4248(6) 0.0902(15) Uani d . 1 . .
    H H16A 0.1531 0.3888 0.4528 0.135 Uiso calc R 1 . .
    H H16B 0.1371 0.5464 0.3413 0.135 Uiso calc R 1 . .
    H H16C 0.1798 0.5038 0.4952 0.135 Uiso calc R 1 . .
    C C17 0.7278(5) 0.0756(4) 0.3908(4) 0.0706(10) Uani d . 1 . .
    H H17A 0.8018 0.1052 0.3416 0.106 Uiso calc R 1 . .
    H H17B 0.7070 0.0186 0.3497 0.106 Uiso calc R 1 . .
    H H17C 0.7658 0.0115 0.4846 0.106 Uiso calc R 1 . .
    Cd Cd1 0.74600(2) 0.45092(2) 0.19946(2) 0.04206(11) Uani d . 1 . .
    N N1 0.7751(3) 0.6801(3) 0.1503(3) 0.0436(6) Uani d . 1 . .
    N N2 0.5317(3) 0.6403(3) 0.2551(2) 0.0394(5) Uani d . 1 . .
    N N3 0.4451(3) 0.4590(3) 0.3502(2) 0.0464(6) Uani d . 1 . .
    N N4 0.5876(3) 0.3530(3) 0.3395(3) 0.0494(6) Uani d . 1 . .
    N N5 0.7056(4) 0.4176(4) -0.0441(4) 0.0718(9) Uani d . 1 . .
    N N6 1.0386(4) 0.2533(4) 0.3336(4) 0.0706(9) Uani d . 1 . .
    O O1 0.6887(5) 0.5379(4) -0.0360(3) 0.0914(11) Uani d . 1 . .
    O O2 0.7445(4) 0.3093(4) 0.0665(3) 0.0847(9) Uani d . 1 . .
    O O3 1.0138(3) 0.3075(5) 0.2082(4) 0.0996(12) Uani d . 1 . .
    O O4 0.9256(3) 0.2980(4) 0.3935(3) 0.0857(10) Uani d . 1 . .
loop_
    _atom_site_aniso_label
    _atom_site_aniso_U_11
    _atom_site_aniso_U_22
    _atom_site_aniso_U_33
    _atom_site_aniso_U_12
    _atom_site_aniso_U_13
    _atom_site_aniso_U_23
    C1 0.0421(17) 0.0449(18) 0.067(2) -0.0137(14) 0.0081(15) -0.0254(16)
    C2 0.059(2) 0.057(2) 0.078(2) -0.0304(18) 0.0145(18) -0.0291(19)
    C3 0.065(2) 0.0430(18) 0.068(2) -0.0264(17) 0.0051(17) -0.0227(16)
    C4 0.0537(18) 0.0334(15) 0.0454(16) -0.0130(14) -0.0035(13) -0.0169(13)
    C5 0.0425(16) 0.0332(14) 0.0391(15) -0.0106(12) -0.0006(12) -0.0152(12)
    C6 0.0390(15) 0.0357(15) 0.0355(14) -0.0066(12) -0.0021(11) -0.0161(12)
    C7 0.063(2) 0.0314(15) 0.057(2) -0.0089(15) -0.0054(16) -0.0211(14)
    C8 0.0507(19) 0.0380(17) 0.0572(19) -0.0008(14) -0.0040(15) -0.0256(15)
    C9 0.0441(17) 0.0416(17) 0.0455(16) -0.0058(13) -0.0003(13) -0.0231(14)
    C10 0.0406(17) 0.056(2) 0.061(2) -0.0068(15) 0.0097(14) -0.0309(17)
    C11 0.0436(18) 0.066(2) 0.062(2) -0.0187(17) 0.0184(15) -0.0306(18)
    C12 0.0411(16) 0.0480(18) 0.0397(15) -0.0162(14) 0.0030(12) -0.0193(13)
    C13 0.066(2) 0.074(3) 0.0502(19) -0.047(2) 0.0113(16) -0.0240(18)
    C14 0.084(3) 0.065(2) 0.061(2) -0.051(2) 0.0118(19) -0.0213(18)
    C15 0.070(2) 0.0457(19) 0.0455(18) -0.0277(17) -0.0049(15) -0.0077(14)
    C16 0.068(3) 0.107(4) 0.130(4) -0.058(3) 0.038(3) -0.065(3)
    C17 0.082(3) 0.041(2) 0.075(3) -0.0236(19) -0.007(2) -0.0105(17)
    Cd1 0.03898(16) 0.03134(15) 0.04817(16) -0.00813(10) 0.00277(10)
                                                                    -0.01716(11)
    N1 0.0372(13) 0.0351(13) 0.0507(14) -0.0087(11) 0.0027(10) -0.0181(11)
    N2 0.0388(13) 0.0358(13) 0.0393(13) -0.0106(10) 0.0033(10) -0.0179(10)
    N3 0.0468(15) 0.0499(16) 0.0406(13) -0.0229(13) 0.0040(11) -0.0141(12)
    N4 0.0494(15) 0.0377(14) 0.0526(15) -0.0161(12) 0.0000(12) -0.0122(12)
    N5 0.088(2) 0.068(2) 0.066(2) -0.0303(19) 0.0007(18) -0.0366(19)
    N6 0.0464(18) 0.059(2) 0.080(2) -0.0031(15) -0.0064(16) -0.0233(17)
    O1 0.145(3) 0.0523(17) 0.0643(18) -0.0356(19) -0.0171(19) -0.0150(14)
    O2 0.124(3) 0.0607(18) 0.080(2) -0.0447(19) 0.0119(18) -0.0346(17)
    O3 0.0577(17) 0.108(3) 0.087(2) 0.0068(17) 0.0056(16) -0.049(2)
    O4 0.0579(18) 0.101(3) 0.0636(17) -0.0140(17) 0.0001(14) -0.0228(16)
_geom_special_details
;
All e.s.d.'s (except the e.s.d. in the dihedral angle between two l.s. planes)
are estimated using the full covariance matrix. The cell e.s.d.'s are taken
into account individually in the estimation of e.s.d.'s in distances, angles
and torsion angles; correlations between e.s.d.'s in cell parameters are only
used when they are defined by crystal symmetry. An approximate (isotropic)
treatment of cell e.s.d.'s is used for estimating e.s.d.'s involving l.s.
planes.
;
loop_
    _geom_bond_atom_site_label_1
    _geom_bond_atom_site_label_2
    _geom_bond_site_symmetry_2
    _geom_bond_distance
    _geom_bond_publ_flag
    C1 N1 . 1.325(4) ?
    C1 C2 . 1.390(5) ?
    C1 H1 . 0.9300 ?
    C2 C3 . 1.361(5) ?
    C2 H2 . 0.9300 ?
    C3 C4 . 1.398(5) ?
    C3 H3 . 0.9300 ?
    C4 C5 . 1.407(4) ?
    C4 C7 . 1.430(4) ?
    C5 N1 . 1.360(4) ?
    C5 C6 . 1.435(4) ?
    C6 N2 . 1.348(4) ?
    C6 C9 . 1.398(4) ?
    C7 C8 . 1.346(5) ?
    C7 H7 . 0.9300 ?
    C8 C9 . 1.426(5) ?
    C8 H8 . 0.9300 ?
    C9 C10 . 1.414(5) ?
    C10 C11 . 1.359(5) ?
    C10 H10 . 0.9300 ?
    C11 C12 . 1.413(4) ?
    C11 H11 . 0.9300 ?
    C12 N2 . 1.316(4) ?
    C12 N3 . 1.406(4) ?
    C13 C14 . 1.350(6) ?
    C13 N3 . 1.384(4) ?
    C13 C16 . 1.490(6) ?
    C14 C15 . 1.387(5) ?
    C14 H14 . 0.9300 ?
    C15 N4 . 1.325(4) ?
    C15 C17 . 1.480(5) ?
    C16 H16A . 0.9600 ?
    C16 H16B . 0.9600 ?
    C16 H16C . 0.9600 ?
    C17 H17A . 0.9600 ?
    C17 H17B . 0.9600 ?
    C17 H17C . 0.9600 ?
    Cd1 O1 . 2.339(3) ?
    Cd1 N2 . 2.353(2) ?
    Cd1 N4 . 2.366(3) ?
    Cd1 O4 . 2.383(3) ?
    Cd1 O3 . 2.384(3) ?
    Cd1 N1 . 2.405(3) ?
    Cd1 O2 . 2.405(3) ?
    N3 N4 . 1.368(4) ?
    N5 O2 . 1.221(5) ?
    N5 O1 . 1.226(4) ?
    N6 O4 . 1.215(4) ?
    N6 O3 . 1.231(5) ?
loop_
    _geom_angle_atom_site_label_1
    _geom_angle_atom_site_label_2
    _geom_angle_atom_site_label_3
    _geom_angle_site_symmetry_1
    _geom_angle_site_symmetry_3
    _geom_angle
    _geom_angle_publ_flag
    N1 C1 C2 . . 122.9(3) ?
    N1 C1 H1 . . 118.5 ?
    C2 C1 H1 . . 118.5 ?
    C3 C2 C1 . . 119.6(3) ?
    C3 C2 H2 . . 120.2 ?
    C1 C2 H2 . . 120.2 ?
    C2 C3 C4 . . 119.4(3) ?
    C2 C3 H3 . . 120.3 ?
    C4 C3 H3 . . 120.3 ?
    C3 C4 C5 . . 117.6(3) ?
    C3 C4 C7 . . 123.1(3) ?
    C5 C4 C7 . . 119.2(3) ?
    N1 C5 C4 . . 122.3(3) ?
    N1 C5 C6 . . 118.2(3) ?
    C4 C5 C6 . . 119.5(3) ?
    N2 C6 C9 . . 122.7(3) ?
    N2 C6 C5 . . 118.0(2) ?
    C9 C6 C5 . . 119.3(3) ?
    C8 C7 C4 . . 121.3(3) ?
    C8 C7 H7 . . 119.3 ?
    C4 C7 H7 . . 119.3 ?
    C7 C8 C9 . . 120.5(3) ?
    C7 C8 H8 . . 119.8 ?
    C9 C8 H8 . . 119.8 ?
    C6 C9 C10 . . 115.9(3) ?
    C6 C9 C8 . . 120.2(3) ?
    C10 C9 C8 . . 124.0(3) ?
    C11 C10 C9 . . 121.4(3) ?
    C11 C10 H10 . . 119.3 ?
    C9 C10 H10 . . 119.3 ?
    C10 C11 C12 . . 118.3(3) ?
    C10 C11 H11 . . 120.9 ?
    C12 C11 H11 . . 120.9 ?
    N2 C12 N3 . . 114.7(3) ?
    N2 C12 C11 . . 121.5(3) ?
    N3 C12 C11 . . 123.8(3) ?
    C14 C13 N3 . . 105.7(3) ?
    C14 C13 C16 . . 128.3(4) ?
    N3 C13 C16 . . 126.0(4) ?
    C13 C14 C15 . . 108.2(3) ?
    C13 C14 H14 . . 125.9 ?
    C15 C14 H14 . . 125.9 ?
    N4 C15 C14 . . 109.6(3) ?
    N4 C15 C17 . . 119.7(3) ?
    C14 C15 C17 . . 130.7(3) ?
    C13 C16 H16A . . 109.5 ?
    C13 C16 H16B . . 109.5 ?
    H16A C16 H16B . . 109.5 ?
    C13 C16 H16C . . 109.5 ?
    H16A C16 H16C . . 109.5 ?
    H16B C16 H16C . . 109.5 ?
    C15 C17 H17A . . 109.5 ?
    C15 C17 H17B . . 109.5 ?
    H17A C17 H17B . . 109.5 ?
    C15 C17 H17C . . 109.5 ?
    H17A C17 H17C . . 109.5 ?
    H17B C17 H17C . . 109.5 ?
    O1 Cd1 N2 . . 100.09(11) ?
    O1 Cd1 N4 . . 114.23(12) ?
    N2 Cd1 N4 . . 66.36(9) ?
    O1 Cd1 O4 . . 150.01(13) ?
    N2 Cd1 O4 . . 108.46(10) ?
    N4 Cd1 O4 . . 86.20(11) ?
    O1 Cd1 O3 . . 99.45(13) ?
    N2 Cd1 O3 . . 149.49(12) ?
    N4 Cd1 O3 . . 124.70(12) ?
    O4 Cd1 O3 . . 50.74(11) ?
    O1 Cd1 N1 . . 86.96(10) ?
    N2 Cd1 N1 . . 69.42(8) ?
    N4 Cd1 N1 . . 133.43(8) ?
    O4 Cd1 N1 . . 94.45(11) ?
    O3 Cd1 N1 . . 88.51(12) ?
    O1 Cd1 O2 . . 50.78(11) ?
    N2 Cd1 O2 . . 125.87(11) ?
    N4 Cd1 O2 . . 84.64(10) ?
    O4 Cd1 O2 . . 114.27(13) ?
    O3 Cd1 O2 . . 84.62(13) ?
    N1 Cd1 O2 . . 134.93(10) ?
    C1 N1 C5 . . 118.1(3) ?
    C1 N1 Cd1 . . 125.9(2) ?
    C5 N1 Cd1 . . 115.75(19) ?
    C12 N2 C6 . . 120.2(2) ?
    C12 N2 Cd1 . . 121.6(2) ?
    C6 N2 Cd1 . . 117.96(19) ?
    N4 N3 C13 . . 110.0(3) ?
    N4 N3 C12 . . 117.2(2) ?
    C13 N3 C12 . . 132.8(3) ?
    C15 N4 N3 . . 106.5(3) ?
    C15 N4 Cd1 . . 133.7(2) ?
    N3 N4 Cd1 . . 117.23(19) ?
    O2 N5 O1 . . 112.5(3) ?
    O4 N6 O3 . . 113.3(3) ?
    N5 O1 Cd1 . . 99.9(2) ?
    N5 O2 Cd1 . . 96.7(2) ?
    N6 O3 Cd1 . . 97.7(2) ?
    N6 O4 Cd1 . . 98.2(2) ?
loop_
    _geom_torsion_atom_site_label_1
    _geom_torsion_atom_site_label_2
    _geom_torsion_atom_site_label_3
    _geom_torsion_atom_site_label_4
    _geom_torsion_site_symmetry_1
    _geom_torsion_site_symmetry_2
    _geom_torsion_site_symmetry_3
    _geom_torsion_site_symmetry_4
    _geom_torsion
    _geom_torsion_publ_flag
    N1 C1 C2 C3 . . . . -1.6(6) ?
    C1 C2 C3 C4 . . . . 0.5(6) ?
    C2 C3 C4 C5 . . . . 0.5(5) ?
    C2 C3 C4 C7 . . . . -178.4(3) ?
    C3 C4 C5 N1 . . . . -0.6(4) ?
    C7 C4 C5 N1 . . . . 178.3(3) ?
    C3 C4 C5 C6 . . . . 179.8(3) ?
    C7 C4 C5 C6 . . . . -1.3(4) ?
    N1 C5 C6 N2 . . . . 2.0(4) ?
    C4 C5 C6 N2 . . . . -178.4(3) ?
    N1 C5 C6 C9 . . . . -178.8(3) ?
    C4 C5 C6 C9 . . . . 0.8(4) ?
    C3 C4 C7 C8 . . . . 179.6(3) ?
    C5 C4 C7 C8 . . . . 0.8(5) ?
    C4 C7 C8 C9 . . . . 0.3(5) ?
    N2 C6 C9 C10 . . . . -0.4(4) ?
    C5 C6 C9 C10 . . . . -179.5(3) ?
    N2 C6 C9 C8 . . . . 179.4(3) ?
    C5 C6 C9 C8 . . . . 0.2(4) ?
    C7 C8 C9 C6 . . . . -0.8(5) ?
    C7 C8 C9 C10 . . . . 178.9(3) ?
    C6 C9 C10 C11 . . . . 2.0(5) ?
    C8 C9 C10 C11 . . . . -177.8(3) ?
    C9 C10 C11 C12 . . . . -1.5(5) ?
    C10 C11 C12 N2 . . . . -0.6(5) ?
    C10 C11 C12 N3 . . . . 177.6(3) ?
    N3 C13 C14 C15 . . . . -0.3(4) ?
    C16 C13 C14 C15 . . . . 178.7(4) ?
    C13 C14 C15 N4 . . . . -0.3(4) ?
    C13 C14 C15 C17 . . . . 178.7(4) ?
    C2 C1 N1 C5 . . . . 1.5(5) ?
    C2 C1 N1 Cd1 . . . . 175.4(3) ?
    C4 C5 N1 C1 . . . . -0.4(4) ?
    C6 C5 N1 C1 . . . . 179.2(3) ?
    C4 C5 N1 Cd1 . . . . -174.9(2) ?
    C6 C5 N1 Cd1 . . . . 4.7(3) ?
    O1 Cd1 N1 C1 . . . . -78.3(3) ?
    N2 Cd1 N1 C1 . . . . 179.8(3) ?
    N4 Cd1 N1 C1 . . . . 160.7(2) ?
    O4 Cd1 N1 C1 . . . . 71.7(3) ?
    O3 Cd1 N1 C1 . . . . 21.3(3) ?
    O2 Cd1 N1 C1 . . . . -59.6(3) ?
    O1 Cd1 N1 C5 . . . . 95.8(2) ?
    N2 Cd1 N1 C5 . . . . -6.14(19) ?
    N4 Cd1 N1 C5 . . . . -25.2(3) ?
    O4 Cd1 N1 C5 . . . . -114.2(2) ?
    O3 Cd1 N1 C5 . . . . -164.6(2) ?
    O2 Cd1 N1 C5 . . . . 114.5(2) ?
    N3 C12 N2 C6 . . . . -176.1(2) ?
    C11 C12 N2 C6 . . . . 2.2(4) ?
    N3 C12 N2 Cd1 . . . . 9.4(3) ?
    C11 C12 N2 Cd1 . . . . -172.3(2) ?
    C9 C6 N2 C12 . . . . -1.7(4) ?
    C5 C6 N2 C12 . . . . 177.5(3) ?
    C9 C6 N2 Cd1 . . . . 173.0(2) ?
    C5 C6 N2 Cd1 . . . . -7.9(3) ?
    O1 Cd1 N2 C12 . . . . 99.1(2) ?
    N4 Cd1 N2 C12 . . . . -13.1(2) ?
    O4 Cd1 N2 C12 . . . . -90.3(2) ?
    O3 Cd1 N2 C12 . . . . -131.9(3) ?
    N1 Cd1 N2 C12 . . . . -178.1(2) ?
    O2 Cd1 N2 C12 . . . . 50.7(3) ?
    O1 Cd1 N2 C6 . . . . -75.5(2) ?
    N4 Cd1 N2 C6 . . . . 172.3(2) ?
    O4 Cd1 N2 C6 . . . . 95.2(2) ?
    O3 Cd1 N2 C6 . . . . 53.6(3) ?
    N1 Cd1 N2 C6 . . . . 7.36(19) ?
    O2 Cd1 N2 C6 . . . . -123.9(2) ?
    C14 C13 N3 N4 . . . . 0.8(4) ?
    C16 C13 N3 N4 . . . . -178.2(4) ?
    C14 C13 N3 C12 . . . . -179.0(3) ?
    C16 C13 N3 C12 . . . . 2.0(6) ?
    N2 C12 N3 N4 . . . . 5.0(4) ?
    C11 C12 N3 N4 . . . . -173.2(3) ?
    N2 C12 N3 C13 . . . . -175.2(3) ?
    C11 C12 N3 C13 . . . . 6.6(5) ?
    C14 C15 N4 N3 . . . . 0.8(4) ?
    C17 C15 N4 N3 . . . . -178.3(3) ?
    C14 C15 N4 Cd1 . . . . -160.0(2) ?
    C17 C15 N4 Cd1 . . . . 20.9(5) ?
    C13 N3 N4 C15 . . . . -1.0(3) ?
    C12 N3 N4 C15 . . . . 178.9(2) ?
    C13 N3 N4 Cd1 . . . . 163.5(2) ?
    C12 N3 N4 Cd1 . . . . -16.7(3) ?
    O1 Cd1 N4 C15 . . . . 83.4(3) ?
    N2 Cd1 N4 C15 . . . . 174.1(3) ?
    O4 Cd1 N4 C15 . . . . -73.9(3) ?
    O3 Cd1 N4 C15 . . . . -38.7(3) ?
    N1 Cd1 N4 C15 . . . . -166.4(3) ?
    O2 Cd1 N4 C15 . . . . 41.0(3) ?
    O1 Cd1 N4 N3 . . . . -75.8(2) ?
    N2 Cd1 N4 N3 . . . . 14.91(19) ?
    O4 Cd1 N4 N3 . . . . 127.0(2) ?
    O3 Cd1 N4 N3 . . . . 162.1(2) ?
    N1 Cd1 N4 N3 . . . . 34.4(3) ?
    O2 Cd1 N4 N3 . . . . -118.2(2) ?
    O2 N5 O1 Cd1 . . . . -0.8(4) ?
    N2 Cd1 O1 N5 . . . . -128.0(3) ?
    N4 Cd1 O1 N5 . . . . -59.5(3) ?
    O4 Cd1 O1 N5 . . . . 69.8(4) ?
    O3 Cd1 O1 N5 . . . . 75.5(3) ?
    N1 Cd1 O1 N5 . . . . 163.5(3) ?
    O2 Cd1 O1 N5 . . . . 0.5(3) ?
    O1 N5 O2 Cd1 . . . . 0.8(4) ?
    O1 Cd1 O2 N5 . . . . -0.5(3) ?
    N2 Cd1 O2 N5 . . . . 71.4(3) ?
    N4 Cd1 O2 N5 . . . . 127.0(3) ?
    O4 Cd1 O2 N5 . . . . -149.6(3) ?
    O3 Cd1 O2 N5 . . . . -107.3(3) ?
    N1 Cd1 O2 N5 . . . . -24.9(3) ?
    O4 N6 O3 Cd1 . . . . -2.7(4) ?
    O1 Cd1 O3 N6 . . . . -174.7(3) ?
    N2 Cd1 O3 N6 . . . . 56.1(4) ?
    N4 Cd1 O3 N6 . . . . -46.3(3) ?
    O4 Cd1 O3 N6 . . . . 1.7(3) ?
    N1 Cd1 O3 N6 . . . . 98.6(3) ?
    O2 Cd1 O3 N6 . . . . -125.9(3) ?
    O3 N6 O4 Cd1 . . . . 2.8(4) ?
    O1 Cd1 O4 N6 . . . . 5.5(4) ?
    N2 Cd1 O4 N6 . . . . -155.9(3) ?
    N4 Cd1 O4 N6 . . . . 140.6(3) ?
    O3 Cd1 O4 N6 . . . . -1.7(3) ?
    N1 Cd1 O4 N6 . . . . -86.1(3) ?
    O2 Cd1 O4 N6 . . . . 58.2(3) ?
data_global
_journal_date_recd_electronic     2010-06-22
_journal_date_accepted     2010-06-29
_journal_name_full     'Acta Crystallographica, Section E'
_journal_year     2010
_journal_volume     66
_journal_issue      8
_journal_page_first     m878
_journal_page_last     m878
_journal_paper_category     QM
_journal_coeditor_code     TK2681
_publ_contact_author
;
      Shi Jing Min
      Department of Chemistry
      Shandong Normal University
      Jinan 250014
      People's Republic of China
;
_publ_contact_author_email     shijingmin1955@yahoo.com.cn
_publ_contact_author_fax     '86 531 86180017'
_publ_contact_author_phone     '86 531 86180743'
_publ_section_title
;\
[2-(3,5-Dimethyl-1<i>H</i>-pyrazol-1-yl-\k<i>N</i>^2^)-1,10-phenanthroline-\
\k^2^<i>N</i>,<i>N</i>']bis(nitrito-\k^2^<i>O</i>,<i>O</i>')cadmium(II)
;
loop_
    _publ_author_name
    _publ_author_address
    'Shi, Jing Min'
;     Department of Chemistry
      Shandong Normal University
      Jinan 250014
      People's Republic of China
;
    'Meng, Lin'
;     Department of Chemistry
      Shandong Normal University
      Jinan 250014
      People's Republic of China
;
    'Wang, Yu Qing'
;     Department of Chemistry
      Shandong Normal University
      Jinan 250014
      People's Republic of China
;
