# Supplementary material for: [2-(3,5-Dimethyl-1H-pyrazol-1-yl-κN 2)-1,10-phenanthroline-κ2 N,N′]bis­(nitrito-κ2 O,O′)cadmium(II)
Source: Acta Crystallogr Sect E Struct Rep Online. 2010 Jul 3;66(Pt 8):m878. doi: 10.1107/S160053681002550X (PMC3007325; doi:10.1107/S160053681002550X)
Supplement: Supplementary file 2 [file e-66-0m878-Isup2.hkl]

# 
# h,k,l, Fc-squared, Fo-squared, sigma(Fo-squared) and status flag 
# 
data_I
_shelx_title ' 90609am in P-1' 
_shelx_refln_list_code          4 
_shelx_F_calc_maximum      214.92 
_exptl_crystal_F_000       476.00 
_reflns_d_resolution_high  0.8255 
 
loop_ 
 _symmetry_equiv_pos_as_xyz 
 'x, y, z' 
 '-x, -y, -z' 
 
_cell_length_a    10.0306 
_cell_length_b    10.4694 
_cell_length_c    10.5702 
_cell_angle_alpha  67.697 
_cell_angle_beta   83.508 
_cell_angle_gamma  62.326 
 
_shelx_F_squared_multiplier     1.000 
 
loop_ 
 _refln_index_h 
 _refln_index_k 
 _refln_index_l 
 _refln_F_squared_calc 
 _refln_F_squared_meas 
 _refln_F_squared_sigma 
 _refln_observed_status 
   1   0   0     5147.08     4074.26    113.08 o 
   2   0   0     6537.79     6111.03    141.44 o 
   3   0   0      633.91      734.34     43.74 o 
   4   0   0     6582.33     6938.39    190.31 o 
   5   0   0       15.74       11.48      1.64 o 
   6   0   0     3156.28     3349.20     99.01 o 
   7   0   0       37.86       37.95      5.92 o 
   8   0   0      836.88      932.48     41.87 o 
   9   0   0       16.66       17.52      5.05 o 
  10   0   0      195.79      207.22     14.69 o 
 -10   1   0      346.75      339.76     20.17 o 
  -9   1   0        6.44        8.51      4.99 o 
  -8   1   0      910.80      946.16     42.34 o 
  -7   1   0       86.90       87.40      7.73 o 
  -6   1   0     1938.20     1919.67     78.10 o 
  -5   1   0      175.58      217.91      7.76 o 
  -4   1   0     3827.48     3910.35    108.12 o 
  -3   1   0     1465.31     1567.58     44.02 o 
  -2   1   0     6872.82     6827.75    186.86 o 
  -1   1   0     1306.43     1352.18     53.19 o 
   0   1   0    11003.04    10264.00    398.00 o 
   1   1   0      815.54      913.49     36.45 o 
   2   1   0     2756.30     2995.90     69.42 o 
   3   1   0     2927.22     2943.81     68.26 o 
   4   1   0     3774.51     3657.80    135.17 o 
   5   1   0      817.66      777.11     50.84 o 
   6   1   0     1156.84     1291.13     37.32 o 
   7   1   0     1465.20     1517.86     63.45 o 
   8   1   0        1.62        1.34      3.40 o 
   9   1   0       13.58       10.04      4.52 o 
  10   1   0      160.29      188.20     14.34 o 
  11   1   0      111.71      124.75     12.04 o 
  -9   2   0        1.51        0.00      3.59 o 
  -8   2   0      463.30      402.90     21.39 o 
  -7   2   0      236.68      229.79     14.06 o 
  -6   2   0      671.87      630.19     28.87 o 
  -5   2   0      362.00      374.86     12.38 o 
  -4   2   0     1801.46     1791.51     50.62 o 
  -3   2   0      572.63      558.14     20.02 o 
  -2   2   0     9271.12     9107.44    349.89 o 
  -1   2   0      107.84       97.19      5.21 o 
   0   2   0     1758.35     1835.95     71.81 o 
   1   2   0     6679.37     6813.87    262.15 o 
   2   2   0    10965.35    10738.21    516.48 o 
   3   2   0      624.64      608.73     18.18 o 
   4   2   0      786.41      708.11     17.27 o 
   5   2   0      622.35      508.13     25.75 o 
   6   2   0      643.17      618.99     46.22 o 
   7   2   0     1063.04     1065.83     58.21 o 
   8   2   0      232.57      242.11     14.93 o 
   9   2   0      145.40      142.11     11.47 o 
  10   2   0      208.08      215.88     15.43 o 
  11   2   0      194.65      213.05     16.15 o 
  -8   3   0      263.43      258.48     16.28 o 
  -7   3   0      219.74      189.29     12.78 o 
  -6   3   0      373.05      332.34     17.83 o 
  -5   3   0      691.44      615.48     28.00 o 
  -4   3   0      632.52      579.52     17.94 o 
  -3   3   0     1560.27     1510.80     43.00 o 
  -2   3   0     1485.12     1441.41     57.71 o 
  -1   3   0     1657.82     1812.85     71.71 o 
   0   3   0      136.79      146.89      7.73 o 
   1   3   0     5022.87     4863.05    188.07 o 
   2   3   0     1798.33     1622.84     64.70 o 
   3   3   0     2448.65     2540.28     70.64 o 
   4   3   0      358.49      380.84      9.76 o 
   5   3   0     5233.81     5276.40    122.43 o 
   6   3   0       18.28       16.42      1.63 o 
   7   3   0     1495.00     1439.66     42.00 o 
   8   3   0        1.62        4.43      3.09 o 
   9   3   0      613.68      584.02     29.53 o 
  10   3   0      103.62       88.95     10.01 o 
  11   3   0      217.95      239.33     17.68 o 
  -8   4   0       61.20       58.31      8.32 o 
  -7   4   0      566.33      487.14     25.54 o 
  -6   4   0       13.53       20.83      5.27 o 
  -5   4   0      680.14      682.76     31.15 o 
  -4   4   0      320.95      304.56     10.87 o 
  -3   4   0     1877.35     1898.15     54.11 o 
  -2   4   0      203.43      181.21     10.13 o 
  -1   4   0     3191.51     3344.43    131.08 o 
   0   4   0      587.19      563.59     24.51 o 
   1   4   0      942.53      880.34     36.60 o 
   2   4   0      735.57      764.98     32.30 o 
   3   4   0     3730.48     3597.64     99.78 o 
   4   4   0      696.09      735.05     22.19 o 
   5   4   0     1655.48     1773.49     42.16 o 
   6   4   0      207.14      220.04     11.51 o 
   7   4   0     1508.07     1468.70     66.13 o 
   8   4   0        6.03       11.72      2.39 o 
   9   4   0      508.63      512.09     26.16 o 
  10   4   0       82.44       69.53      8.76 o 
  11   4   0      175.00      166.72     14.28 o 
  -7   5   0      308.25      320.96     19.86 o 
  -6   5   0      145.93      135.88     11.41 o 
  -5   5   0      695.74      718.59     33.39 o 
  -4   5   0      177.00      186.17     11.69 o 
  -3   5   0     1977.04     2081.71     59.76 o 
  -2   5   0        0.16        0.19      2.15 o 
   0   5   0      239.85      230.66     12.25 o 
   1   5   0      644.02      552.15     24.63 o 
   2   5   0      763.72     1060.78     44.34 o 
   3   5   0     4286.33     4611.53    180.34 o 
   4   5   0        0.45        0.75      1.71 o 
   5   5   0     2049.15     2200.85     63.54 o 
   6   5   0       12.13        9.15      1.92 o 
   7   5   0     1441.77     1375.49    102.58 o 
   8   5   0        3.49        2.93      1.65 o 
   9   5   0      748.91      688.25     32.61 o 
  10   5   0      108.08       98.03      9.85 o 
  11   5   0      149.66      138.84     12.57 o 
  12   5   0        8.27       11.85      5.92 o 
  -6   6   0        7.10        2.24      4.90 o 
  -5   6   0      501.46      506.94     26.00 o 
  -4   6   0        3.45        7.95      3.77 o 
  -3   6   0     1514.48     1560.18     46.25 o 
  -2   6   0        1.34        4.30      3.02 o 
  -1   6   0     2802.76     2881.86    114.96 o 
   0   6   0      307.28      282.48     14.97 o 
   1   6   0     1526.32     1451.76     59.83 o 
   2   6   0      269.85      260.22     14.06 o 
   3   6   0     1883.96     2165.61     87.68 o 
   4   6   0      735.76      784.97     34.92 o 
   5   6   0     1063.84      993.21     42.96 o 
   6   6   0       61.04       65.41      4.51 o 
   7   6   0      418.78      405.68     20.89 o 
   8   6   0        9.56       11.44      2.38 o 
   9   6   0      512.57      452.88     16.84 o 
  10   6   0      275.15      247.47     15.93 o 
  11   6   0      125.17      141.71     12.57 o 
  12   6   0       12.28       14.62      5.83 o 
  -5   7   0      401.99      394.82     22.48 o 
  -4   7   0      103.76      108.25      9.70 o 
  -3   7   0      641.23      675.25     32.11 o 
  -2   7   0      866.55      892.82     40.10 o 
  -1   7   0       26.85       22.29      4.58 o 
   0   7   0       81.69       74.89      6.89 o 
   1   7   0     1437.90     1317.60     55.34 o 
   2   7   0      789.36      735.77     33.27 o 
   3   7   0      622.74      627.89     29.43 o 
   4   7   0      892.96      872.39     39.10 o 
   5   7   0      298.75      288.63     16.37 o 
   6   7   0      593.77      668.79     31.46 o 
   7   7   0      187.82      188.51     12.66 o 
   8   7   0      306.14      302.78     17.37 o 
   9   7   0      374.65      348.75     13.88 o 
  10   7   0      138.26      130.42     10.76 o 
  11   7   0       63.81       55.44      8.11 o 
  -4   8   0      137.70      155.55     12.69 o 
  -3   8   0      163.25      173.26     12.97 o 
  -2   8   0      481.07      488.55     25.22 o 
  -1   8   0      359.45      359.40     19.67 o 
   0   8   0     1038.71      932.48     41.53 o 
   1   8   0      382.87      348.27     18.55 o 
   2   8   0     1055.84      951.43     42.25 o 
   3   8   0      127.14      140.46     10.57 o 
   4   8   0      758.67      810.44     37.51 o 
   5   8   0       56.38       59.12      7.26 o 
   9   8   0       73.62       65.66      7.64 o 
  10   8   0       77.44       62.33      8.04 o 
  11   8   0       19.84       15.37      5.14 o 
  -2   9   0      357.46      338.33     19.99 o 
  -1   9   0       59.51       65.35      8.01 o 
   0   9   0      484.16      452.94     23.66 o 
   1   9   0        1.13        7.70      3.49 o 
   2   9   0      446.45      401.68     21.48 o 
   3   9   0      106.84       92.23      8.95 o 
   5   9   0        0.35        3.77      3.68 o 
   6   9   0      408.47      391.55     21.83 o 
   7   9   0       15.71       23.26      5.43 o 
   8   9   0      203.87      233.84     15.87 o 
   9   9   0        2.64        9.26      4.86 o 
  10   9   0      115.42      110.90     10.79 o 
  11   9   0        8.64       10.20      4.65 o 
   0  10   0      432.03      402.90     22.60 o 
   1  10   0        1.25        1.18      3.40 o 
   2  10   0      301.41      263.53     16.65 o 
   3  10   0        6.09        5.11      3.99 o 
   4  10   0      303.37      321.93     19.74 o 
   5  10   0       13.22       13.78      4.86 o 
   6  10   0      305.76      328.32     20.08 o 
   7  10   0        6.80        6.14      3.80 o 
   8  10   0      113.90      111.59     10.60 o 
   9  10   0        0.26        0.00      3.77 o 
   2  11   0      149.32      136.38     11.97 o 
   3  11   0       58.54       65.29      8.92 o 
   4  11   0      171.39      228.51     16.49 o 
   5  11   0       35.34       31.30      6.89 o 
   6  11   0      125.83      144.23     13.00 o 
   7  11   0       35.79       47.67      7.98 o 
   8  11   0      134.00      124.97     11.79 o 
  -7 -11   1      116.56      119.14     11.41 o 
  -6 -11   1       24.79       23.10      6.49 o 
  -5 -11   1      236.96      267.49     18.24 o 
  -4 -11   1        5.81        4.40      4.99 o 
  -3 -11   1      184.38      185.67     14.47 o 
  -9 -10   1      108.90      116.89     11.79 o 
  -8 -10   1        4.61        0.00      2.96 o 
  -7 -10   1      121.09      115.24     10.57 o 
  -6 -10   1        4.94        5.74      4.21 o 
  -5 -10   1      331.41      345.90     20.98 o 
  -4 -10   1       27.25       22.79      6.11 o 
  -3 -10   1      307.36      315.94     19.39 o 
  -2 -10   1       36.94       36.45      6.64 o 
  -1 -10   1      310.50      309.36     18.93 o 
   0 -10   1       65.47       56.31      8.11 o 
 -10  -9   1       42.28       36.60      6.55 o 
  -9  -9   1      121.76      134.82     11.29 o 
  -8  -9   1       11.29       14.12      4.80 o 
  -7  -9   1      307.30      300.60     18.15 o 
  -6  -9   1      105.28       92.57      9.01 o 
  -4  -9   1      109.97      112.78     10.20 o 
  -3  -9   1      701.22      666.05     32.58 o 
  -2  -9   1      158.32      141.77     11.29 o 
  -1  -9   1      350.43      296.39     17.43 o 
   0  -9   1      159.85      149.13     11.72 o 
   1  -9   1      308.67      309.58     18.77 o 
   2  -9   1      269.54      298.46     32.38 o 
 -11  -8   1      108.24      108.16      9.95 o 
 -10  -8   1       83.13       72.59      7.86 o 
  -9  -8   1       90.35       96.19      8.95 o 
  -8  -8   1       74.19       71.31      7.76 o 
  -6  -8   1      654.41      586.98     28.84 o 
  -5  -8   1      224.06      204.94     13.66 o 
  -4  -8   1      144.27      179.78     12.63 o 
  -3  -8   1      717.45      736.73     34.61 o 
  -2  -8   1      462.16      446.30     23.04 o 
  -1  -8   1      778.65      659.22     30.96 o 
   0  -8   1     1184.33     1055.42     46.46 o 
   1  -8   1      297.24      293.33     17.18 o 
   2  -8   1      585.83      615.17     30.31 o 
   3  -8   1      135.07      135.38     11.57 o 
 -11  -7   1       57.86       57.46      8.04 o 
 -10  -7   1      155.68      144.05     11.16 o 
  -9  -7   1      111.53       93.32      8.57 o 
  -8  -7   1      470.84      454.47     23.63 o 
  -7  -7   1     1011.03     1087.03     48.17 o 
  -5  -7   1        7.86        5.83      3.02 o 
  -4  -7   1      539.37      552.25     26.88 o 
  -3  -7   1       83.64       80.19      7.48 o 
  -2  -7   1     1591.78     1490.65     62.45 o 
  -1  -7   1      342.46      290.15     15.99 o 
   0  -7   1     1498.18     1413.57     59.43 o 
   1  -7   1       24.22       22.82      4.83 o 
   2  -7   1      448.77      473.36     24.01 o 
   3  -7   1        8.53        8.96      3.24 o 
   4  -7   1      517.67      570.17     28.72 o 
 -11  -6   1        8.49       13.84      5.46 o 
 -10  -6   1      224.01      181.74     13.16 o 
  -9  -6   1       27.89       32.80      5.55 o 
  -8  -6   1      474.99      398.75     20.61 o 
  -7  -6   1       17.77       14.65      3.74 o 
  -6  -6   1      134.66      148.51     10.23 o 
  -5  -6   1       21.89       17.55      3.99 o 
  -4  -6   1      843.13      774.80     34.70 o 
  -3  -6   1       13.84       16.81      3.71 o 
  -2  -6   1     1901.97     1823.20     74.46 o 
  -1  -6   1       43.96       36.11      4.77 o 
   0  -6   1     1494.67     1333.75     55.50 o 
   1  -6   1      385.83      372.97     18.93 o 
   2  -6   1      221.63      255.73     14.69 o 
   3  -6   1       13.76       12.11      2.79 o 
   4  -6   1     1040.03     1065.98     46.92 o 
   5  -6   1       47.30       48.86      7.20 o 
   6  -6   1      243.38      263.56     17.59 o 
 -11  -5   1        0.03        0.00      3.71 o 
 -10  -5   1      202.17      203.10     14.50 o 
  -9  -5   1       14.15       13.31      4.24 o 
  -8  -5   1      283.58      233.22     13.81 o 
  -7  -5   1       31.29       37.51      4.83 o 
  -6  -5   1     1540.12     1610.44     66.22 o 
  -5  -5   1      167.54      181.18     11.07 o 
  -4  -5   1     2196.49     2476.34     98.96 o 
  -3  -5   1      121.41      167.71     10.13 o 
  -2  -5   1      478.00      440.56     20.73 o 
  -1  -5   1      169.52      150.91      9.04 o 
   0  -5   1     2876.17     2746.26    108.72 o 
   1  -5   1      103.53       92.57      7.05 o 
   2  -5   1     2075.16     2329.61     93.63 o 
   3  -5   1      101.47      108.22      5.84 o 
   4  -5   1     1229.56     1214.80     36.65 o 
   5  -5   1      336.98      317.81     17.96 o 
   6  -5   1      345.34      352.79     20.33 o 
   7  -5   1       83.39       79.48      9.26 o 
 -11  -4   1       22.06       16.43      6.02 o 
 -10  -4   1      263.47      237.59     16.43 o 
  -9  -4   1      114.73      100.62      9.60 o 
  -8  -4   1      235.34      221.12     13.53 o 
  -7  -4   1      396.35      376.60     13.15 o 
  -6  -4   1     1158.33     1123.95     30.34 o 
  -5  -4   1      558.99      541.33     17.20 o 
  -4  -4   1     2304.05     2430.48     96.66 o 
  -3  -4   1     2653.54     2531.37     99.96 o 
  -2  -4   1     2825.34     2977.67    117.11 o 
  -1  -4   1     2756.62     2837.77    111.59 o 
   0  -4   1     1922.83     1894.35     75.52 o 
   1  -4   1     1880.35     1939.22     77.48 o 
   2  -4   1     1512.60     1672.05     67.60 o 
   3  -4   1      437.27      447.02     14.85 o 
   4  -4   1      691.71      692.11     21.78 o 
   5  -4   1      372.68      351.45     18.33 o 
   6  -4   1      539.92      476.64     24.29 o 
   7  -4   1      417.66      388.37     21.76 o 
 -11  -3   1       46.27       54.66      9.10 o 
 -10  -3   1      225.79      216.98     15.96 o 
  -9  -3   1      320.23      329.25     19.58 o 
  -8  -3   1      621.99      585.11     28.37 o 
  -7  -3   1      670.72      663.26     17.24 o 
  -6  -3   1      535.33      519.19     13.92 o 
  -5  -3   1      380.33      330.58      9.10 o 
  -4  -3   1     4436.62     4809.25    138.35 o 
  -3  -3   1     4392.80     4805.74    186.45 o 
  -1  -3   1      323.34      279.12     13.00 o 
   0  -3   1     1709.24     1679.12     66.66 o 
   1  -3   1     2506.53     2543.38     99.84 o 
   2  -3   1     2271.59     2457.20     96.75 o 
   3  -3   1      330.79      286.15     15.59 o 
   4  -3   1      569.41      535.25     16.98 o 
   5  -3   1      576.78      541.01     17.51 o 
   6  -3   1      127.36      125.53      9.73 o 
   7  -3   1      309.33      276.28     16.46 o 
   8  -3   1       92.95       82.53      8.89 o 
 -11  -2   1       63.23       66.88      9.60 o 
 -10  -2   1      132.51      139.18     12.28 o 
  -9  -2   1      764.61      777.42     37.38 o 
  -8  -2   1      546.84      456.03     23.63 o 
  -7  -2   1      818.21      800.82     25.84 o 
  -6  -2   1      274.26      238.65      7.08 o 
  -5  -2   1     2825.44     2689.99     63.09 o 
  -4  -2   1     1689.20     1606.53     41.45 o 
  -3  -2   1     9736.75    10088.73    288.08 o 
  -2  -2   1     1479.56     1611.50     63.51 o 
  -1  -2   1    12779.48    12589.22    483.28 o 
   0  -2   1      420.69      407.61     17.34 o 
   1  -2   1     2653.61     2770.64    107.82 o 
   2  -2   1      715.53      801.18     23.54 o 
   3  -2   1     7709.42     8122.30    222.63 o 
   4  -2   1      145.89      159.05      6.24 o 
   5  -2   1     1134.69     1059.81     42.26 o 
   6  -2   1       16.02       16.93      4.08 o 
   7  -2   1      557.24      532.79     25.88 o 
   8  -2   1        0.78        0.65      3.87 o 
   9  -2   1      327.13      335.92     19.55 o 
 -11  -1   1      156.90      181.31     14.72 o 
 -10  -1   1       59.63       69.50      9.14 o 
  -9  -1   1      656.42      756.84     36.51 o 
  -8  -1   1       47.48       46.99      6.80 o 
  -7  -1   1     1539.45     1542.53     64.70 o 
  -6  -1   1       16.51       16.08      1.48 o 
  -5  -1   1     7348.25     7346.49    170.07 o 
  -4  -1   1      408.91      481.68     12.14 o 
  -3  -1   1     8085.82     7912.50    206.17 o 
  -2  -1   1     2085.08     2180.40     62.90 o 
  -1  -1   1     4892.64     4888.05    188.38 o 
   0  -1   1      246.66      250.90     10.69 o 
   1  -1   1     1148.44     1127.24     31.76 o 
   2  -1   1     3987.24     4214.21    115.86 o 
   3  -1   1     5748.18     5972.48    163.96 o 
   4  -1   1       75.41       67.53      6.56 o 
   5  -1   1      671.53      662.35     20.25 o 
   6  -1   1       19.47       15.37      2.06 o 
   7  -1   1      780.42      756.75     34.11 o 
   8  -1   1      176.27      153.37     11.13 o 
   9  -1   1      408.15      431.27     23.42 o 
  10  -1   1       29.69       31.21      6.67 o 
 -10   0   1        1.86        0.00      3.65 o 
  -9   0   1      380.03      363.52     20.45 o 
  -8   0   1      870.88      887.83     40.19 o 
  -7   0   1      752.73      738.42     33.89 o 
  -6   0   1       19.06       17.87      3.96 o 
  -5   0   1     4236.86     4256.44    123.34 o 
  -4   0   1      766.95      777.98     22.01 o 
  -3   0   1     6916.78     6594.52    178.88 o 
  -2   0   1     5173.83     5006.13    117.24 o 
  -1   0   1     5322.48     5571.94    159.72 o 
   0   0   1     1692.22     1565.44     44.67 o 
   1   0   1     9577.98     8933.73    247.16 o 
   2   0   1     1956.48     1990.57     55.38 o 
   3   0   1     3135.33     3213.32     88.87 o 
   4   0   1      779.39      873.76     25.58 o 
   5   0   1     1098.31     1301.58     37.44 o 
   6   0   1      233.64      229.50     12.28 o 
   7   0   1     1338.55     1467.42     61.45 o 
   8   0   1       18.90       21.61      5.08 o 
   9   0   1      610.74      635.43     31.02 o 
  10   0   1       55.36       57.24      8.04 o 
 -10   1   1       15.55       15.34      5.55 o 
  -9   1   1      303.08      310.14     18.52 o 
  -8   1   1       52.02       55.03      7.02 o 
  -7   1   1     2688.77     2740.12    110.25 o 
  -6   1   1      456.04      493.29     23.48 o 
  -5   1   1     1722.64     1903.18     53.62 o 
  -4   1   1     1400.65     1529.86     36.44 o 
  -3   1   1     5512.23     5441.26    125.79 o 
  -2   1   1     2422.48     2458.94     57.31 o 
  -1   1   1     1762.36     1797.03     51.89 o 
   0   1   1      750.82      870.20     21.07 o 
   2   1   1      904.69      896.37     25.11 o 
   3   1   1       98.90      123.41     10.40 o 
   4   1   1     4027.11     4136.53    113.92 o 
   5   1   1     1831.75     2010.50     56.52 o 
   6   1   1      848.06      919.55     27.23 o 
   7   1   1      815.57      868.77     26.22 o 
   8   1   1      371.33      397.44     21.08 o 
   9   1   1       56.20       64.85      8.08 o 
  10   1   1      212.87      222.87     15.62 o 
  11   1   1       59.51       52.94      8.64 o 
  -9   2   1      321.31      309.42     18.68 o 
  -8   2   1       82.76       72.43      7.55 o 
  -7   2   1      335.06      316.16     17.37 o 
  -5   2   1      994.24      916.70     39.19 o 
  -4   2   1      527.75      446.80     13.79 o 
  -3   2   1     6459.33     6802.66    186.42 o 
  -2   2   1     4631.51     4662.73    134.40 o 
  -1   2   1       82.01       94.02      3.89 o 
   0   2   1    10088.20     9119.85    344.71 o 
   1   2   1       96.55      107.41      4.12 o 
   2   2   1     1226.35     1210.28     33.82 o 
   3   2   1       11.23       12.20      1.15 o 
   4   2   1     2704.01     2520.76     69.95 o 
   5   2   1     1475.32     1514.89    123.33 o 
   6   2   1     1391.89     1415.89     40.77 o 
   7   2   1      134.90      153.44      6.92 o 
   8   2   1     1084.13     1066.05     46.99 o 
   9   2   1       26.02       36.39      6.27 o 
  10   2   1      248.19      270.42     17.68 o 
  11   2   1       17.65       15.84      5.96 o 
  -9   3   1      122.73      127.21     11.13 o 
  -8   3   1      165.25      167.53     12.53 o 
  -7   3   1       88.69       70.43      7.61 o 
  -6   3   1      919.88      825.00     36.85 o 
  -5   3   1      603.10      554.99     25.69 o 
  -4   3   1      828.08      800.97     39.43 o 
  -3   3   1      430.24      401.60     12.60 o 
  -2   3   1     2748.13     2763.25    108.07 o 
  -1   3   1      495.91      482.25     20.70 o 
   0   3   1     3444.70     3372.75    131.11 o 
   1   3   1      420.56      429.12     13.04 o 
   2   3   1     6959.93     6697.44    261.06 o 
   3   3   1      159.39      153.29      5.51 o 
   4   3   1     3216.78     3388.43     93.80 o 
   5   3   1      829.58      886.36     36.70 o 
   6   3   1      718.35      649.71     40.19 o 
   7   3   1      105.06       97.57      4.97 o 
   8   3   1     1465.78     1542.20     45.20 o 
   9   3   1        8.73        6.30      3.71 o 
  10   3   1      241.62      228.36     15.99 o 
  11   3   1        0.06        0.75      4.21 o 
  -8   4   1      280.17      279.55     17.90 o 
  -7   4   1       40.77       36.76      6.42 o 
  -6   4   1      927.86      783.22     36.04 o 
  -5   4   1       35.07       25.41      4.86 o 
  -4   4   1     1043.36     1008.05     42.72 o 
  -3   4   1       17.46       16.40      3.15 o 
  -2   4   1     4371.37     4742.38    184.52 o 
  -1   4   1       29.39       20.11      2.93 o 
   0   4   1     2902.70     2765.72    108.50 o 
   1   4   1      828.00      819.11     34.11 o 
   2   4   1    12656.03    12570.10    355.08 o 
   3   4   1       43.18       37.36      3.59 o 
   4   4   1     3303.38     3469.17     96.44 o 
   5   4   1      201.56      180.28     11.43 o 
   6   4   1     1988.63     1916.61     54.59 o 
   7   4   1       68.07       76.30      4.47 o 
   8   4   1     1094.88     1065.77     32.83 o 
   9   4   1        2.51        3.90      3.30 o 
  10   4   1      427.28      406.36     22.92 o 
  11   4   1        1.48        1.00      3.93 o 
  -7   5   1        0.58        0.00      3.65 o 
  -6   5   1      760.33      686.41     33.14 o 
  -5   5   1      119.45      107.13      9.01 o 
  -4   5   1     1135.22     1185.31     50.29 o 
  -3   5   1       31.88       30.99      4.52 o 
  -2   5   1     1521.90     1700.42     69.25 o 
  -1   5   1        0.59        1.37      1.90 o 
   0   5   1     5864.85     5832.88    226.42 o 
   1   5   1      648.99      642.51     27.97 o 
   2   5   1     1449.86     1414.57     57.65 o 
   3   5   1      177.95      247.16     12.47 o 
   4   5   1     5091.02     5362.73    148.29 o 
   5   5   1      456.87      518.34     16.71 o 
   6   5   1     1760.47     1851.25     84.90 o 
   7   5   1       95.56       82.06      8.03 o 
   8   5   1      585.47      539.06     24.26 o 
   9   5   1       40.87       47.16      4.17 o 
  10   5   1      252.03      262.62     16.77 o 
  11   5   1       20.27       24.04      6.61 o 
  12   5   1       53.23       65.26     10.26 o 
  -6   6   1      238.41      236.00     16.03 o 
  -5   6   1       67.34       68.59      7.83 o 
  -4   6   1      710.35      668.48     31.40 o 
  -3   6   1      483.33      535.47     25.69 o 
  -2   6   1      967.75      991.65     42.96 o 
  -1   6   1      355.08      366.73     18.52 o 
   0   6   1     3130.42     2890.31    114.74 o 
   1   6   1      234.16      223.80     12.28 o 
   2   6   1     1057.67     1022.37     43.31 o 
   3   6   1     1466.06     1458.59     60.36 o 
   4   6   1     3718.23     4067.77    113.71 o 
   5   6   1      859.55     1033.86     31.26 o 
   6   6   1      781.44      894.66     27.70 o 
   7   6   1      204.10      179.92      9.20 o 
   8   6   1      205.52      190.80      8.44 o 
   9   6   1       60.19       64.14      4.81 o 
  10   6   1      284.23      250.93     15.93 o 
  11   6   1      213.93      193.65     14.53 o 
  12   6   1       35.50       43.84      8.57 o 
  -5   7   1      168.51      183.36     13.66 o 
  -4   7   1      262.32      261.31     16.15 o 
  -3   7   1      471.52      484.06     24.57 o 
  -2   7   1       94.98       95.63      8.82 o 
  -1   7   1       76.20       68.28      6.80 o 
   0   7   1      479.76      437.32     21.51 o 
   1   7   1      665.19      581.15     26.88 o 
   2   7   1      827.53      752.73     33.61 o 
   3   7   1     1440.02     1482.54     61.95 o 
   4   7   1      878.01      948.13     41.78 o 
   5   7   1      785.30      832.92     26.30 o 
   6   7   1      312.35      339.21     12.83 o 
   7   7   1     1240.98     1336.45     40.49 o 
   8   7   1        2.55        7.37      2.30 o 
   9   7   1      381.84      360.52     14.03 o 
  10   7   1       31.84       33.74      4.30 o 
  11   7   1      185.12      179.59     13.56 o 
  12   7   1        8.31        8.39      4.80 o 
  -4   8   1      116.34      116.58     10.66 o 
  -3   8   1      539.06      556.21     28.22 o 
  -2   8   1       49.91       48.95      6.89 o 
  -1   8   1     1353.33     1317.88     56.65 o 
   0   8   1        1.48        4.33      2.93 o 
   1   8   1     1308.37     1088.03     47.05 o 
   2   8   1      301.58      297.70     16.68 o 
   3   8   1      904.54      927.89     41.44 o 
   4   8   1       28.18       52.60      6.80 o 
   5   8   1     1050.65     1065.80     47.21 o 
   6   8   1      166.61      164.16     11.72 o 
   7   8   1     1263.70     1384.20     60.11 o 
   8   8   1       14.20       25.75      3.89 o 
   9   8   1      382.67      368.71     17.37 o 
  10   8   1        0.01        3.56      2.52 o 
  11   8   1      157.24      170.96     13.50 o 
  -3   9   1      195.27      190.57     14.09 o 
  -2   9   1        0.21        4.58      4.02 o 
  -1   9   1      495.08      491.73     25.50 o 
   0   9   1       24.68       17.09      4.55 o 
   1   9   1      764.48      660.44     31.34 o 
   2   9   1       25.97       19.61      4.71 o 
   3   9   1      444.20      426.72     22.67 o 
   4   9   1       31.92       25.44      5.49 o 
   5   9   1      390.85      414.15     22.70 o 
   6   9   1       20.05       22.04      5.30 o 
   7   9   1      461.73      428.03     23.23 o 
   8   9   1       41.95       47.98      7.20 o 
   9   9   1      111.51      113.49     10.38 o 
  10   9   1        9.99       11.26      4.86 o 
  11   9   1      105.77      107.91     10.76 o 
  -1  10   1      280.92      281.08     17.83 o 
   0  10   1        2.20        4.71      4.12 o 
   1  10   1      384.77      348.08     19.89 o 
   2  10   1       42.85       37.79      6.36 o 
   3  10   1      251.47      237.55     15.56 o 
   4  10   1       33.84       23.42      5.64 o 
   5  10   1      400.74      392.36     22.51 o 
   6  10   1        4.61       10.38      4.74 o 
   7  10   1      275.56      274.19     17.46 o 
   8  10   1       19.52       19.46      5.14 o 
   9  10   1      154.87      158.73     13.22 o 
   1  11   1       98.53       77.89      8.85 o 
   2  11   1       45.28       50.45      7.58 o 
   3  11   1      211.50      211.33     15.00 o 
   4  11   1      116.08      147.17     12.53 o 
   5  11   1      122.14      134.35     12.16 o 
   6  11   1      124.32      117.48     11.22 o 
   7  11   1       93.54       94.82      9.85 o 
   8  11   1       96.70      114.08     10.73 o 
   9  11   1       61.52       63.64      9.01 o 
   5  12   1       63.07       57.84      9.14 o 
   6  12   1      117.10      131.92     12.69 o 
  -8 -10   2      126.36      113.55     10.51 o 
  -7 -10   2       15.78       12.00      4.68 o 
  -6 -10   2      159.37      157.83     12.72 o 
  -5 -10   2       57.80       52.10      8.11 o 
  -4 -10   2      164.83      186.26     14.28 o 
  -3 -10   2       50.93       38.69      7.02 o 
  -2 -10   2      166.07      156.77     12.81 o 
  -1 -10   2      141.18      157.27     12.63 o 
 -10  -9   2       60.14       76.14      8.29 o 
  -8  -9   2      106.12      105.64     10.10 o 
  -7  -9   2      157.81      129.67     10.63 o 
  -6  -9   2      181.72      174.60     12.85 o 
  -5  -9   2      424.88      389.40     21.98 o 
  -4  -9   2      249.17      246.72     16.18 o 
  -3  -9   2      827.53      773.43     37.04 o 
  -2  -9   2       34.56       33.30      6.17 o 
  -1  -9   2      307.15      308.99     18.33 o 
   0  -9   2      116.84      116.17     10.73 o 
   1  -9   2      302.52      324.33     19.67 o 
 -10  -8   2       25.17       29.68      5.86 o 
  -9  -8   2      129.41      130.77     10.94 o 
  -8  -8   2        8.42       13.44      4.49 o 
  -7  -8   2      234.15      219.56     14.12 o 
  -6  -8   2       45.02       40.25      6.05 o 
  -5  -8   2      736.07      698.76     33.42 o 
  -4  -8   2       31.90       27.34      5.89 o 
  -3  -8   2      736.81      696.51     33.21 o 
  -2  -8   2       35.05       39.88      6.08 o 
  -1  -8   2      405.70      399.37     21.14 o 
   0  -8   2       39.70       30.59      5.46 o 
   1  -8   2      790.94      821.32     38.16 o 
   2  -8   2        0.58        0.05      2.54 o 
   3  -8   2      315.95      354.87     20.77 o 
 -11  -7   2       45.96       38.38      6.64 o 
 -10  -7   2        2.12       10.32      3.77 o 
  -9  -7   2      224.25      208.40     14.03 o 
  -8  -7   2       11.47       15.96      4.52 o 
  -7  -7   2      729.91      835.20     38.79 o 
  -6  -7   2       82.96       89.70      7.98 o 
  -5  -7   2     1128.52     1049.80     46.05 o 
  -4  -7   2        6.20        2.77      3.15 o 
  -3  -7   2     1226.00     1233.29     53.13 o 
  -2  -7   2        3.94        5.92      3.24 o 
  -1  -7   2     1453.19     1286.67     54.63 o 
   0  -7   2       19.04       21.61      4.49 o 
   1  -7   2      544.62      552.81     26.78 o 
   2  -7   2       63.65       62.95      5.53 o 
   3  -7   2      482.03      524.40     19.23 o 
   4  -7   2        5.67        4.68      4.21 o 
 -11  -6   2       93.37       98.21      9.54 o 
 -10  -6   2        2.19        1.09      2.53 o 
  -9  -6   2      372.62      343.59     19.14 o 
  -8  -6   2       16.46       10.10      3.59 o 
  -7  -6   2      316.56      323.17     17.83 o 
  -6  -6   2       25.90       32.30      5.14 o 
  -4  -6   2      108.76      108.16      8.29 o 
  -3  -6   2     1461.16     1438.76     60.27 o 
  -2  -6   2      171.89      144.14      9.79 o 
  -1  -6   2     1895.86     1791.40     73.27 o 
   0  -6   2      272.93      269.61     14.75 o 
   1  -6   2      554.71      531.60     25.22 o 
   2  -6   2      577.68      629.52     21.30 o 
   3  -6   2      162.66      177.78      8.69 o 
   4  -6   2      177.42      195.95      9.37 o 
   5  -6   2      313.58      327.47     19.21 o 
 -11  -5   2      140.90      142.93     12.19 o 
 -10  -5   2        0.13        0.00      2.37 o 
  -9  -5   2      586.19      526.80     26.63 o 
  -8  -5   2      533.49      435.45     22.11 o 
  -7  -5   2      294.12      282.95     15.50 o 
  -6  -5   2      417.62      418.55     20.73 o 
  -5  -5   2      719.15      721.58     32.49 o 
  -3  -5   2     1897.32     2027.52     81.97 o 
  -2  -5   2      647.69      655.85     29.28 o 
  -1  -5   2     1056.14      966.15     40.94 o 
   0  -5   2      506.01      431.05     20.27 o 
   1  -5   2     1137.24     1124.66     47.27 o 
   2  -5   2      864.26      918.00     28.51 o 
   3  -5   2      482.79      461.14     16.07 o 
   4  -5   2      382.42      361.23     13.45 o 
   5  -5   2      276.71      259.75     15.68 o 
   6  -5   2      230.99      219.41     15.09 o 
 -11  -4   2       86.39       81.07      9.29 o 
 -10  -4   2      129.71      119.48     10.98 o 
  -9  -4   2      200.86      234.41     15.31 o 
  -8  -4   2      552.56      503.61     24.94 o 
  -7  -4   2      396.95      359.28     18.36 o 
  -6  -4   2     1139.58     1157.06     59.40 o 
  -5  -4   2      913.17      903.48     27.81 o 
  -4  -4   2      554.28      568.43     25.66 o 
  -2  -4   2     3351.33     3728.87    146.04 o 
  -1  -4   2       15.22       10.57      2.56 o 
   0  -4   2      833.15      735.92     31.37 o 
   1  -4   2     2422.23     2497.17     98.93 o 
   2  -4   2     1756.78     1849.11     53.20 o 
   3  -4   2      270.79      260.20      9.90 o 
   4  -4   2      898.91      879.41     27.14 o 
   5  -4   2       78.43       87.17      5.40 o 
   6  -4   2      398.43      378.11     20.48 o 
   7  -4   2      183.81      159.82     12.63 o 
 -11  -3   2       14.92       13.78      4.65 o 
 -10  -3   2      394.69      335.36     20.80 o 
  -9  -3   2      231.52      206.56     14.31 o 
  -8  -3   2      727.18      685.94     32.36 o 
  -7  -3   2      249.41      266.23     10.00 o 
  -6  -3   2     3169.10     3362.02     97.93 o 
  -5  -3   2      615.33      656.38     20.58 o 
  -4  -3   2     2211.59     2300.80     91.23 o 
  -3  -3   2      978.18     1073.37     44.09 o 
  -2  -3   2     1790.61     1859.28     73.99 o 
  -1  -3   2     1433.40     1495.85     59.83 o 
   0  -3   2     2457.67     2396.37     94.25 o 
   1  -3   2     1202.57     1258.64     50.85 o 
   2  -3   2     1628.36     1728.18     49.33 o 
   3  -3   2      734.56      759.45     23.08 o 
   4  -3   2     1300.28     1283.98     37.65 o 
   5  -3   2        1.68        0.63      1.71 o 
   6  -3   2      513.14      439.84     22.32 o 
   7  -3   2       79.31       70.93      7.70 o 
   8  -3   2      298.10      291.81     17.99 o 
 -11  -2   2       11.22       13.84      5.61 o 
 -10  -2   2      390.23      367.63     22.29 o 
  -9  -2   2       15.66       12.22      4.58 o 
  -8  -2   2      660.97      625.48     21.53 o 
  -7  -2   2      212.41      207.23      8.66 o 
  -6  -2   2     2541.05     2673.16     78.62 o 
  -5  -2   2       57.88       63.52      3.51 o 
  -4  -2   2      678.05      593.27     18.51 o 
  -3  -2   2      211.56      212.02     10.45 o 
  -2  -2   2     3507.84     3630.78    140.99 o 
  -1  -2   2       69.77       74.33      4.74 o 
   0  -2   2     1769.47     1688.88     66.51 o 
   1  -2   2        0.03        0.60      0.94 o 
   2  -2   2     4440.00     4610.79    127.09 o 
   3  -2   2        2.27        7.90      2.21 o 
   4  -2   2     1676.98     1666.06     47.65 o 
   5  -2   2       86.51       82.30      4.65 o 
   6  -2   2     1146.16     1110.11     33.33 o 
   7  -2   2       29.31       19.30      4.61 o 
   8  -2   2      464.98      454.50     23.54 o 
   9  -2   2       16.67       12.35      5.39 o 
 -11  -1   2        0.53        3.40      4.12 o 
 -10  -1   2      292.71      284.70     18.52 o 
  -9  -1   2       37.73       43.46      6.95 o 
  -8  -1   2      693.20      665.66     22.98 o 
  -7  -1   2      190.43      175.90      8.02 o 
  -6  -1   2     1138.14     1120.66     41.72 o 
  -5  -1   2      538.14      558.09     18.05 o 
  -4  -1   2     5604.08     5674.24    163.20 o 
  -3  -1   2     1592.37     1812.49     52.96 o 
  -2  -1   2     3979.28     4275.69    165.16 o 
  -1  -1   2     1153.73     1150.48     45.37 o 
   0  -1   2       59.09       95.05      3.64 o 
   1  -1   2      498.50      506.34     14.93 o 
   2  -1   2     3337.96     3541.54     97.71 o 
   4  -1   2     5676.68     6234.36    171.56 o 
   5  -1   2      683.16      690.58     21.25 o 
   6  -1   2      782.70      807.48     24.76 o 
   7  -1   2      240.40      238.36     13.94 o 
   8  -1   2      452.51      429.18     22.17 o 
   9  -1   2      149.24      141.40     11.57 o 
 -10   0   2      184.11      170.36     13.31 o 
  -9   0   2       98.89       93.66      9.04 o 
  -8   0   2      306.30      333.96     18.96 o 
  -7   0   2       39.42       38.53      3.80 o 
  -6   0   2     1239.22     1273.90     39.39 o 
  -5   0   2     1671.54     1679.94     50.32 o 
  -4   0   2     2327.68     2323.59    117.34 o 
  -3   0   2     1691.47     1753.68     51.41 o 
  -2   0   2       95.07       89.99      3.59 o 
  -1   0   2     3873.78     4063.34    111.39 o 
   0   0   2     8820.33     8752.84    341.54 o 
   1   0   2    17569.66    16164.50    445.41 o 
   2   0   2      268.96      261.83      8.26 o 
   3   0   2     2473.61     2611.94     72.67 o 
   4   0   2     3467.25     3862.05    106.94 o 
   5   0   2      614.18      671.19     20.53 o 
   6   0   2      678.91      717.07     21.99 o 
   7   0   2      434.18      469.22     19.00 o 
   8   0   2      976.53     1100.09     48.20 o 
   9   0   2      594.99      647.06     31.46 o 
  10   0   2      125.23      145.67     12.38 o 
 -10   1   2      172.93      172.83     13.44 o 
  -9   1   2      228.35      206.06     14.06 o 
  -8   1   2      443.14      459.67     23.82 o 
  -7   1   2     1560.26     1660.29     69.19 o 
  -5   1   2     1359.44     1460.88     44.41 o 
  -4   1   2       95.39       89.85      4.62 o 
  -3   1   2     3673.88     3868.46    111.50 o 
  -2   1   2       32.70       23.83      1.65 o 
  -1   1   2     7596.05     7864.62    181.57 o 
   0   1   2     8755.83     8578.66    198.77 o 
   1   1   2     4303.53     4235.21    116.85 o 
   2   1   2      195.15      203.87      9.65 o 
   3   1   2     1255.67     1277.00     36.03 o 
   4   1   2     1391.13     1439.32     40.85 o 
   5   1   2     1035.62     1193.73     34.54 o 
   6   1   2      856.14      967.28     28.68 o 
   7   1   2     1203.47     1326.15     38.76 o 
   8   1   2        0.51        1.87      3.52 o 
   9   1   2       10.33       11.79      4.96 o 
  10   1   2      105.57      118.08     11.38 o 
  -9   2   2      105.41       98.87      9.63 o 
  -8   2   2      105.09      114.40      9.73 o 
  -7   2   2      677.56      607.31     28.68 o 
  -6   2   2      405.90      442.15     21.67 o 
  -5   2   2      811.33      786.30     52.23 o 
  -4   2   2       84.09       94.63      7.56 o 
  -3   2   2     2987.00     3004.25     70.32 o 
  -2   2   2      252.63      249.06      8.58 o 
  -1   2   2      942.28      902.68     21.53 o 
   0   2   2      101.32       99.03      3.46 o 
   1   2   2     3627.16     3677.28     84.81 o 
   2   2   2      134.21      121.26      5.96 o 
   3   2   2      251.41      225.72      7.34 o 
   4   2   2      209.84      240.12     23.17 o 
   5   2   2     1038.73     1026.63     29.79 o 
   6   2   2     1132.86     1322.41     38.25 o 
   7   2   2      943.65      975.64     46.16 o 
   8   2   2       10.60        9.84      2.07 o 
   9   2   2      300.41      317.65     18.61 o 
  10   2   2        5.85        4.68      4.71 o 
  11   2   2      309.62      354.13     21.95 o 
  -9   3   2      259.95      256.48     16.65 o 
  -8   3   2       57.33       58.43      7.45 o 
  -7   3   2      505.35      468.47     23.76 o 
  -6   3   2        1.79        3.74      2.77 o 
  -5   3   2     1503.73     1453.92     60.21 o 
  -4   3   2       65.05       60.97      8.45 o 
  -3   3   2      678.56      583.81     19.07 o 
  -2   3   2     2342.68     2637.51     77.03 o 
  -1   3   2     5081.79     5295.88    152.51 o 
   0   3   2      464.51      446.21     11.28 o 
   1   3   2     5976.90     6068.70    140.19 o 
   2   3   2     3885.85     4155.96     96.11 o 
   3   3   2     1850.23     1960.46     58.75 o 
   4   3   2       25.26       30.73      2.07 o 
   5   3   2     3828.97     3715.73    156.83 o 
   6   3   2        3.08        8.59      2.67 o 
   7   3   2      963.81      947.93     60.53 o 
   8   3   2       41.06       51.28      3.85 o 
   9   3   2      474.84      441.28     23.57 o 
  10   3   2        6.86       11.22      4.65 o 
  11   3   2      330.09      372.00     23.07 o 
  -8   4   2        0.01        1.25      3.87 o 
  -7   4   2      359.88      321.80     18.61 o 
  -6   4   2      261.62      213.27     13.59 o 
  -5   4   2     1392.67     1356.17     56.96 o 
  -4   4   2       20.55       16.24      3.37 o 
  -3   4   2     2000.93     1830.84     73.43 o 
  -2   4   2      971.91     1103.28     45.24 o 
  -1   4   2     5148.42     5504.06    158.44 o 
   0   4   2      709.70      698.93     17.46 o 
   1   4   2     7342.59     7513.92    205.93 o 
   2   4   2     1252.13     1269.70     30.30 o 
   3   4   2     4963.87     5079.93    139.79 o 
   4   4   2      145.42      144.62      5.66 o 
   5   4   2     4439.20     4549.23    125.83 o 
   6   4   2     1139.68     1109.98     32.60 o 
   7   4   2      947.23      807.35     24.71 o 
   8   4   2      223.92      214.25      8.76 o 
   9   4   2      510.86      515.28     46.11 o 
  10   4   2       54.28       53.47      7.48 o 
  11   4   2      191.59      194.25     15.22 o 
  -7   5   2      221.53      195.77     14.12 o 
  -6   5   2       48.15       42.96      6.73 o 
  -5   5   2     1208.86     1092.42     47.55 o 
  -4   5   2      298.49      266.43     14.65 o 
  -3   5   2     1721.78     1853.42     75.11 o 
  -2   5   2      938.91      945.51     40.00 o 
  -1   5   2     3033.95     3390.67    133.29 o 
   0   5   2      384.41      365.20     17.18 o 
   1   5   2     2755.22     2819.71     78.76 o 
   2   5   2      864.49      801.41     23.90 o 
   3   5   2     7116.24     7632.07    209.68 o 
   4   5   2      127.27      129.92      5.59 o 
   5   5   2     1192.22     1281.60     69.92 o 
   6   5   2     1330.95     1293.55     37.86 o 
   7   5   2      798.02      736.73     23.02 o 
   8   5   2      487.39      456.02     15.69 o 
   9   5   2      189.67      198.32      8.81 o 
  10   5   2      101.54       91.39      9.14 o 
  11   5   2       58.45       54.94      8.61 o 
  12   5   2       91.22      100.74     11.60 o 
  -6   6   2      120.41      120.85     11.22 o 
  -5   6   2      214.40      197.96     13.38 o 
  -4   6   2      391.79      413.97     21.39 o 
  -3   6   2     1477.80     1452.70     60.74 o 
  -2   6   2     1327.71     1466.01     60.89 o 
  -1   6   2     2225.35     2447.97     98.12 o 
   0   6   2     2733.02     2918.74    115.77 o 
   1   6   2     1339.37     1406.24     57.68 o 
   2   6   2     3237.69     3474.69     97.12 o 
   3   6   2      533.90      520.13     16.83 o 
   4   6   2     2046.86     2120.91     77.09 o 
   5   6   2      385.38      386.20     16.95 o 
   6   6   2     1505.08     1529.57     50.87 o 
   7   6   2      462.00      468.21     36.45 o 
   8   6   2      720.14      619.49     20.45 o 
   9   6   2       39.88       30.07      3.50 o 
  10   6   2      485.52      502.86     39.18 o 
  11   6   2        1.92        2.87      4.18 o 
  12   6   2      108.49      114.49     11.72 o 
  -5   7   2       31.81       30.96      6.77 o 
  -4   7   2      477.23      462.14     24.13 o 
  -3   7   2      451.59      436.29     22.57 o 
  -2   7   2     1450.75     1534.64     64.45 o 
  -1   7   2       24.05       26.47      4.61 o 
   0   7   2      290.30      280.08     15.12 o 
   1   7   2      288.04      258.44     13.97 o 
   2   7   2     1328.53     1382.24     57.56 o 
   3   7   2       12.80       24.83      2.99 o 
   4   7   2     2985.03     3005.41     87.88 o 
   5   7   2        0.35        1.16      1.43 o 
   6   7   2      721.66      769.55     24.55 o 
   7   7   2      299.07      292.41     11.53 o 
   8   7   2      214.58      179.86     14.78 o 
   9   7   2        0.12        2.28      1.88 o 
  10   7   2      462.88      496.89     37.84 o 
  11   7   2        0.21        3.15      3.99 o 
  12   7   2       82.51       90.29     10.48 o 
  -4   8   2      233.63      228.48     15.62 o 
  -3   8   2       10.80       13.84      4.99 o 
  -2   8   2      562.13      570.02     28.15 o 
  -1   8   2       36.48       39.72      5.99 o 
   0   8   2      648.69      647.81     30.27 o 
   1   8   2       64.95       93.54      7.83 o 
   2   8   2     1708.10     1588.61     66.19 o 
   3   8   2       22.15       27.59      4.80 o 
   4   8   2     1322.99     1440.35     61.24 o 
   5   8   2       84.68       89.81      5.91 o 
   6   8   2      321.70      309.39     12.26 o 
   7   8   2       60.39       58.37      6.55 o 
   8   8   2     1751.96     1835.53     54.77 o 
   9   8   2       22.55       27.66      3.95 o 
  10   8   2      313.69      309.78     13.21 o 
  11   8   2        5.88        8.57      4.37 o 
  -3   9   2        6.02        9.51      4.93 o 
  -2   9   2      594.47      591.91     29.65 o 
  -1   9   2        5.68       11.94      4.49 o 
   0   9   2      750.73      727.04     34.05 o 
   1   9   2       13.27       22.98      4.83 o 
   2   9   2     1458.59     1298.05     55.69 o 
   3   9   2      101.24       90.29      8.29 o 
   4   9   2     1031.61     1112.78     49.45 o 
   5   9   2      521.85      478.85     25.07 o 
   6   9   2      425.64      414.99     15.74 o 
   7   9   2        8.64        8.47      2.67 o 
   8   9   2      540.58      576.33     20.83 o 
   9   9   2      116.35      109.10      7.24 o 
  10   9   2       79.53       81.79      6.41 o 
  11   9   2       28.53       37.57      5.01 o 
  -1  10   2       28.08       27.09      6.08 o 
   0  10   2      477.02      444.65     23.95 o 
   1  10   2      194.74      181.03     12.63 o 
   2  10   2      387.69      348.43     19.46 o 
   3  10   2       99.57       88.21      8.54 o 
   4  10   2      642.14      606.50     30.52 o 
   5  10   2      298.92      295.27     18.36 o 
   6  10   2      305.53      317.87     19.49 o 
   7  10   2       94.31      106.82      9.91 o 
   8  10   2      172.69      178.56     13.59 o 
   9  10   2      136.70      152.19      8.98 o 
  10  10   2       48.84       62.89      8.79 o 
   1  11   2      112.80       99.56      9.67 o 
   2  11   2      162.33      179.59     13.10 o 
   3  11   2      182.04      163.44     12.47 o 
   4  11   2      160.51      165.25     12.88 o 
   5  11   2      176.10      198.74     14.65 o 
   6  11   2      143.85      164.31     13.41 o 
   7  11   2      302.75      301.81     19.49 o 
   8  11   2       17.35       17.59      5.39 o 
   9  11   2      106.97      122.63     11.38 o 
  10  11   2       11.83       15.25      5.27 o 
   3  12   2      281.65      287.75     18.43 o 
   4  12   2       18.65       28.44      6.08 o 
   5  12   2      213.50      226.49     16.37 o 
   6  12   2       26.03       25.38      6.14 o 
   7  12   2      277.89      294.33     19.71 o 
   8  12   2        3.25        2.68      4.02 o 
  -7 -10   3       85.46       94.63      9.79 o 
  -6 -10   3       73.41       72.27      9.04 o 
  -5 -10   3       81.53       80.82      9.20 o 
  -4 -10   3       96.50      102.36     10.60 o 
  -3 -10   3       38.67       41.59      7.36 o 
  -9  -9   3       20.12       26.13      6.64 o 
  -8  -9   3      173.22      161.91     12.57 o 
  -7  -9   3       13.04       14.75      4.65 o 
  -6  -9   3      182.74      163.07     12.41 o 
  -5  -9   3       36.97       34.05      6.55 o 
  -4  -9   3      457.79      465.97     25.26 o 
  -3  -9   3        7.28       12.41      5.18 o 
  -2  -9   3      397.95      355.10     20.30 o 
  -1  -9   3        0.52        2.06      3.87 o 
   0  -9   3      209.37      249.22     16.59 o 
 -10  -8   3      170.11      185.36     13.78 o 
  -9  -8   3        1.11        0.00      2.34 o 
  -7  -8   3        0.14        0.00      2.18 o 
  -6  -8   3      348.19      301.10     17.34 o 
  -5  -8   3       13.64       16.09      4.83 o 
  -4  -8   3      419.37      417.21     22.48 o 
  -3  -8   3       32.08       34.98      6.20 o 
  -2  -8   3      595.07      547.57     27.34 o 
  -1  -8   3       57.48       52.51      7.08 o 
   0  -8   3      317.52      351.92     19.80 o 
   1  -8   3       10.02        6.63      3.11 o 
   2  -8   3      269.41      316.62     14.07 o 
 -10  -7   3      174.62      188.26     13.63 o 
  -9  -7   3       24.11       24.94      5.27 o 
  -8  -7   3      235.14      241.45     15.46 o 
  -7  -7   3        0.83        0.31      2.84 o 
  -6  -7   3     1707.57     1491.08     62.86 o 
  -5  -7   3      418.02      368.88     19.74 o 
  -4  -7   3      316.31      317.28     17.87 o 
  -3  -7   3       41.92       36.17      5.77 o 
  -2  -7   3      404.47      386.81     20.36 o 
  -1  -7   3       44.65       42.28      5.71 o 
   0  -7   3      632.91      610.02     29.06 o 
   1  -7   3       37.04       42.38      4.81 o 
   2  -7   3      485.40      550.23     20.10 o 
   3  -7   3       53.87       59.30      5.80 o 
 -11  -6   3       27.66       32.24      6.27 o 
 -10  -6   3      114.58      128.99     10.63 o 
  -9  -6   3       60.94       42.47      6.14 o 
  -8  -6   3      543.05      523.84     26.25 o 
  -7  -6   3       62.86       54.22      6.39 o 
  -6  -6   3      361.14      406.86     21.45 o 
  -5  -6   3       90.23       72.30      6.67 o 
  -4  -6   3      148.61      122.50      8.98 o 
  -3  -6   3      249.97      252.24     14.56 o 
  -2  -6   3      732.57      731.62     33.14 o 
  -1  -6   3      170.21      144.08      9.95 o 
   0  -6   3      521.48      465.44     22.57 o 
   1  -6   3      934.88      929.36     40.72 o 
   2  -6   3       34.39       33.14      4.12 o 
   3  -6   3        1.36        3.87      2.48 o 
   4  -6   3      259.11      261.09     11.58 o 
   5  -6   3      150.57      164.56     12.72 o 
 -11  -5   3       63.88       71.77      8.48 o 
 -10  -5   3       79.45       94.54      9.17 o 
  -9  -5   3       29.49       28.65      5.46 o 
  -8  -5   3      471.52      377.42     20.02 o 
  -7  -5   3      361.32      326.48     17.52 o 
  -6  -5   3      132.12      135.44      9.54 o 
  -5  -5   3      529.70      575.57     27.16 o 
  -4  -5   3      195.85      164.84     10.13 o 
  -3  -5   3      450.72      420.54     20.45 o 
  -2  -5   3      962.87     1000.29     42.72 o 
  -1  -5   3      490.41      442.43     21.08 o 
   0  -5   3      309.01      285.23     14.81 o 
   1  -5   3      607.57      590.07     26.94 o 
   2  -5   3      455.89      483.06     16.84 o 
   3  -5   3      726.78      725.07     23.64 o 
   4  -5   3      242.44      255.01     11.29 o 
   5  -5   3      526.75      510.78     18.26 o 
   6  -5   3       47.46       57.24      8.23 o 
 -11  -4   3       89.48       86.55      9.76 o 
 -10  -4   3       57.88       56.15      8.23 o 
  -9  -4   3       61.71       65.51      7.67 o 
  -8  -4   3      193.16      192.56     12.53 o 
  -7  -4   3      801.51      735.83     33.24 o 
  -6  -4   3      379.41      364.27     12.74 o 
  -5  -4   3     1010.30     1031.19     43.87 o 
  -4  -4   3      533.81      570.67     26.03 o 
  -3  -4   3     1524.99     1436.11     58.71 o 
  -2  -4   3      447.17      448.08     20.86 o 
  -1  -4   3     4972.18     5195.39    202.13 o 
   0  -4   3       65.54       59.21      5.24 o 
   1  -4   3     1857.58     1941.38     55.86 o 
   2  -4   3       98.11      109.02      9.49 o 
   3  -4   3     1216.26     1190.31     35.64 o 
   4  -4   3      124.83      115.66     13.20 o 
   5  -4   3     1092.34     1023.14     31.69 o 
   6  -4   3       15.53       16.46      5.39 o 
   7  -4   3      389.45      396.38     22.17 o 
 -11  -3   3      152.68      143.42     12.85 o 
 -10  -3   3       20.14       15.99      5.21 o 
  -9  -3   3      543.24      506.44     26.81 o 
  -8  -3   3        7.30        1.87      2.71 o 
  -7  -3   3      805.86      819.07     26.12 o 
  -6  -3   3       77.95       77.68      4.40 o 
  -5  -3   3     2409.52     2387.15     70.13 o 
  -4  -3   3       83.93       99.18      6.77 o 
  -3  -3   3     3584.52     3928.14    153.43 o 
  -2  -3   3       11.13       12.60      2.71 o 
  -1  -3   3     6260.61     6379.38    246.66 o 
   0  -3   3        0.11        6.52      2.09 o 
   1  -3   3     3279.56     3485.71     97.27 o 
   2  -3   3        0.04        0.00      1.09 o 
   3  -3   3     1726.88     1743.53     97.12 o 
   4  -3   3        0.46        0.72      1.50 o 
   5  -3   3      958.87      914.66     28.22 o 
   6  -3   3       32.90       28.77      4.85 o 
   7  -3   3      258.07      241.86     15.25 o 
   8  -3   3        1.80        0.00      4.08 o 
 -11  -2   3      206.43      247.66     17.90 o 
 -10  -2   3        0.53        0.00      2.81 o 
  -9  -2   3      584.85      535.35     28.62 o 
  -8  -2   3        7.01        5.43      2.18 o 
  -7  -2   3      487.09      504.41     17.39 o 
  -6  -2   3       76.45       64.80      4.15 o 
  -5  -2   3     1214.68     1269.30     38.27 o 
  -4  -2   3      428.08      484.08     15.62 o 
  -3  -2   3     3406.34     3594.30    140.09 o 
  -2  -2   3      194.23      183.58      9.20 o 
  -1  -2   3     4206.76     4243.89    164.41 o 
   0  -2   3      682.02      703.30     20.96 o 
   1  -2   3     4183.14     4233.98    117.04 o 
   2  -2   3       74.87       81.37      3.95 o 
   3  -2   3     1996.55     2101.20     59.40 o 
   4  -2   3      470.63      482.90     15.66 o 
   5  -2   3      677.11      640.14     20.37 o 
   6  -2   3      291.47      262.84     10.33 o 
   7  -2   3      521.88      507.60     25.10 o 
   8  -2   3       44.82       44.43      6.83 o 
 -10  -1   3       31.28       32.86      6.58 o 
  -9  -1   3      673.25      661.81     33.27 o 
  -8  -1   3      175.89      147.02     12.97 o 
  -7  -1   3      420.39      416.59     19.66 o 
  -6  -1   3      615.17      572.29     19.04 o 
  -5  -1   3     1200.42     1239.56     37.50 o 
  -4  -1   3     2107.05     2395.73     70.03 o 
  -3  -1   3     1345.86     1297.41     38.47 o 
  -2  -1   3     1803.12     1984.46     77.79 o 
  -1  -1   3     3494.21     3457.97    130.38 o 
   0  -1   3     1571.86     1572.59     44.18 o 
   1  -1   3     3007.78     3064.43     84.83 o 
   2  -1   3     2111.35     2207.51     61.66 o 
   3  -1   3     3040.64     3365.91     93.47 o 
   4  -1   3     2221.23     2339.01     65.98 o 
   5  -1   3      470.95      473.27     15.50 o 
   6  -1   3      706.53      682.54     22.50 o 
   7  -1   3      196.76      208.51      8.75 o 
   8  -1   3      207.67      204.72     13.28 o 
   9  -1   3      102.96      107.66     10.07 o 
 -10   0   3       57.35       61.80      8.26 o 
  -9   0   3      200.54      204.29     10.04 o 
  -8   0   3      939.16      876.31     85.09 o 
  -7   0   3      113.88       95.79      5.74 o 
  -6   0   3       10.15       10.52      2.14 o 
  -5   0   3      291.94      315.79     20.22 o 
  -4   0   3     2805.88     2891.58     86.65 o 
  -3   0   3     1157.17     1173.19     27.98 o 
  -2   0   3      812.92      903.37     21.67 o 
  -1   0   3       77.69       67.71      2.71 o 
   0   0   3      901.61      907.07     31.54 o 
   1   0   3       98.97       88.23      4.19 o 
   2   0   3     4156.84     4447.71    134.73 o 
   3   0   3     2099.20     2280.52     63.83 o 
   4   0   3      979.73     1138.54     33.16 o 
   5   0   3      362.63      408.84     13.75 o 
   6   0   3      714.48      741.78     22.92 o 
   7   0   3      110.38      111.85      5.76 o 
   8   0   3      631.65      697.01     32.74 o 
   9   0   3      185.75      210.68     14.34 o 
  10   0   3      214.37      252.80     16.77 o 
 -10   1   3       65.21       66.47      7.70 o 
  -9   1   3       19.24       25.35      5.61 o 
  -8   1   3      665.49      637.76     24.74 o 
  -7   1   3      337.20      352.61     29.99 o 
  -6   1   3      736.01      755.46     68.92 o 
  -5   1   3      422.75      426.60     21.73 o 
  -4   1   3     3361.04     3858.24    111.68 o 
  -3   1   3     1115.63     1093.82     32.91 o 
  -2   1   3     2067.38     2215.97     64.17 o 
  -1   1   3      520.54      556.31     16.95 o 
   0   1   3      298.39      507.34     33.99 o 
   1   1   3    46191.52    31177.90   1217.30 o 
   2   1   3    18767.41    18232.09   1265.48 o 
   3   1   3      551.37      585.73     17.45 o 
   4   1   3     2738.33     3222.36    107.63 o 
   5   1   3      249.84      290.35     10.40 o 
   6   1   3     1145.86     1282.21     37.45 o 
   7   1   3       98.70      103.09      5.24 o 
   8   1   3      820.52      853.94     26.36 o 
   9   1   3       36.80       40.25      6.92 o 
  10   1   3      239.83      280.58     18.05 o 
  -9   2   3       30.91       35.95      6.24 o 
  -8   2   3      498.54      492.01     25.01 o 
  -7   2   3      208.20      195.08      9.21 o 
  -6   2   3     1583.62     1570.09     96.78 o 
  -5   2   3      133.57      126.00      7.33 o 
  -4   2   3     2212.99     2402.65     70.74 o 
  -3   2   3       45.30       52.87      3.24 o 
  -2   2   3     8112.29     8240.12    190.13 o 
  -1   2   3       74.89       78.57      2.47 o 
   0   2   3     4016.33     3980.73     91.86 o 
   1   2   3      942.67     1007.32     31.30 o 
   2   2   3     1091.80     1070.65     30.15 o 
   3   2   3      519.14      501.35     29.14 o 
   4   2   3     4980.44     4973.37    136.80 o 
   5   2   3       86.93       85.22      4.09 o 
   6   2   3     2076.57     2315.85     65.37 o 
   7   2   3       29.97       26.47      2.66 o 
   8   2   3     1191.03     1260.47     37.49 o 
   9   2   3      567.71      581.12     28.97 o 
  10   2   3       55.95       73.27      9.14 o 
  11   2   3        3.41        5.33      5.05 o 
  -9   3   3        1.77        4.83      3.43 o 
  -8   3   3      165.69      155.55     11.38 o 
  -7   3   3       11.81       13.75      4.08 o 
  -6   3   3     1725.09     1692.85     52.31 o 
  -5   3   3        0.63        1.61      1.63 o 
  -4   3   3     1272.24     1200.41     42.15 o 
  -3   3   3      120.25      115.33      5.37 o 
  -2   3   3     3762.84     3832.52    110.92 o 
  -1   3   3      204.98      220.83      6.03 o 
   0   3   3     2887.92     2851.14     66.33 o 
   1   3   3       63.13       60.63      2.21 o 
   2   3   3     2286.52     2306.70     53.61 o 
   3   3   3      169.38      147.77      5.29 o 
   4   3   3     2731.76     2764.57    111.82 o 
   5   3   3      336.00      317.78     17.13 o 
   6   3   3      842.79      827.67     25.86 o 
   7   3   3      122.47      119.12      5.63 o 
   8   3   3      675.21      715.22     27.89 o 
   9   3   3      298.83      284.26     12.49 o 
  10   3   3      143.26      163.91     13.16 o 
  11   3   3       24.79       33.02      7.48 o 
  -8   4   3      216.75      219.69     14.59 o 
  -7   4   3       93.15       84.43      8.08 o 
  -6   4   3      717.42      614.76     29.25 o 
  -5   4   3      187.13      183.74     11.60 o 
  -4   4   3     1155.15     1101.77     69.33 o 
  -3   4   3      599.51      540.76     18.11 o 
  -2   4   3     2539.67     2538.79     74.53 o 
  -1   4   3     1777.45     1995.84     75.15 o 
   0   4   3     2321.38     2372.01     55.65 o 
   1   4   3     4312.97     4432.83    102.78 o 
   2   4   3     3911.56     3875.63     89.98 o 
   3   4   3     1751.20     1930.92     56.42 o 
   4   4   3     1249.63     1221.88     33.29 o 
   5   4   3     2335.95     2378.09     66.77 o 
   6   4   3     2404.18     2217.89    135.29 o 
   7   4   3     1035.84     1034.88     30.90 o 
   8   4   3      708.51      715.21     53.30 o 
   9   4   3      551.88      537.93     29.57 o 
  10   4   3      142.82      130.20     11.01 o 
  11   4   3      135.94      136.63     12.53 o 
  -7   5   3      172.68      165.75     12.38 o 
  -6   5   3      398.15      307.80     17.90 o 
  -5   5   3     1503.40     1310.40     55.84 o 
  -4   5   3      662.49      662.81     30.03 o 
  -3   5   3      666.14      662.00     29.25 o 
  -2   5   3      871.42      868.33     27.83 o 
  -1   5   3     2993.45     3427.07     99.97 o 
   0   5   3     1239.70     1283.87     31.75 o 
   1   5   3     6228.04     6182.49    142.80 o 
   2   5   3      562.01      546.27     19.81 o 
   3   5   3     1725.36     1636.43     62.97 o 
   4   5   3      475.56      466.60     12.06 o 
   5   5   3     2510.32     2533.43     71.30 o 
   6   5   3      266.17      244.19      9.13 o 
   7   5   3      742.45      563.89     30.38 o 
   8   5   3      337.11      320.61     11.84 o 
   9   5   3      564.99      559.11     35.75 o 
  10   5   3       31.55       34.59      3.80 o 
  11   5   3       74.79       82.62      9.67 o 
  -6   6   3       58.62       64.54      7.45 o 
  -5   6   3      378.70      362.43     19.83 o 
  -4   6   3      286.30      279.43     15.81 o 
  -3   6   3      531.84      545.26     25.57 o 
  -2   6   3      289.29      347.68     17.55 o 
  -1   6   3     2938.94     3321.98    131.33 o 
   0   6   3      455.48      483.78     22.32 o 
   1   6   3     3156.87     3292.50     91.96 o 
   2   6   3      139.04      153.14      6.37 o 
   3   6   3      974.62      857.79     25.85 o 
   4   6   3      306.77      317.14     11.17 o 
   5   6   3     1995.36     2176.67     61.97 o 
   6   6   3        0.09        3.17      1.81 o 
   7   6   3     1161.23     1107.94     33.40 o 
   8   6   3       58.11       53.60      4.12 o 
   9   6   3      253.98      243.00     10.13 o 
  10   6   3       53.35       57.19      4.82 o 
  11   6   3      261.50      279.33     17.96 o 
  12   6   3        6.10        4.15      4.77 o 
  -5   7   3      346.02      328.29     19.21 o 
  -4   7   3        1.02        2.06      2.93 o 
  -3   7   3      981.74      986.42     43.53 o 
  -2   7   3       97.23      109.13      8.79 o 
  -1   7   3      854.22      902.54     39.60 o 
   0   7   3      392.60      422.04     20.64 o 
   1   7   3     2474.48     2344.39     94.01 o 
   2   7   3      340.31      327.54     11.71 o 
   3   7   3     2713.56     2726.69     77.25 o 
   4   7   3       18.00       15.74      2.43 o 
   5   7   3     1713.53     1720.82     69.50 o 
   6   7   3      224.42      229.11      9.39 o 
   7   7   3      510.26      501.16     17.23 o 
   8   7   3      103.99       93.45      5.62 o 
   9   7   3       94.86       84.78      5.57 o 
  10   7   3        0.29        0.00      1.81 o 
  11   7   3      274.42      262.12     17.12 o 
  12   7   3       20.53       18.02      6.02 o 
  -4   8   3        9.21        6.20      3.71 o 
  -3   8   3      783.71      772.84     36.20 o 
  -2   8   3        2.47        2.49      2.93 o 
  -1   8   3     1354.59     1356.67     57.93 o 
   0   8   3     1658.59     1572.93     65.69 o 
   1   8   3      311.54      305.52     16.37 o 
   2   8   3       91.23      101.08      8.01 o 
   3   8   3     1572.76     1597.95     47.09 o 
   4   8   3      344.00      337.95     12.66 o 
   5   8   3      914.35      912.36     28.71 o 
   6   8   3      369.12      400.38     14.71 o 
   7   8   3      482.91      537.81     26.50 o 
   8   8   3      378.58      362.60     14.09 o 
   9   8   3      182.61      181.05      9.53 o 
  10   8   3       21.51       25.22      3.90 o 
  11   8   3      118.33      134.82     16.14 o 
  -3   9   3      198.73      192.09     13.47 o 
  -2   9   3      153.85      130.14     10.57 o 
  -1   9   3      599.55      609.33     29.87 o 
   0   9   3      216.35      207.93     13.38 o 
   1   9   3     1274.29     1247.63     53.75 o 
   2   9   3      224.08      178.84     11.72 o 
   3   9   3      732.89      661.50     31.27 o 
   5   9   3      493.55      530.76     18.76 o 
   6   9   3      317.55      327.68     13.12 o 
   7   9   3      103.67      117.58      8.15 o 
   8   9   3        6.99       12.23      3.11 o 
   9   9   3      259.93      264.01     11.90 o 
  10   9   3       76.43       75.90      6.05 o 
  11   9   3       22.10       27.12      4.43 o 
  -2  10   3      293.73      310.42     18.74 o 
  -1  10   3      307.61      306.68     18.43 o 
   0  10   3      289.55      279.24     16.93 o 
   1  10   3      311.30      296.76     17.40 o 
   2  10   3      643.71      534.88     26.78 o 
   3  10   3      150.31      161.26     11.85 o 
   4  10   3      323.86      337.86     19.52 o 
   5  10   3      463.59      487.33     25.85 o 
   6  10   3      468.27      449.52     24.88 o 
   7  10   3      109.66      105.90      6.84 o 
   8  10   3      224.01      234.93     11.20 o 
   9  10   3       21.09       26.78      4.33 o 
  10  10   3      110.06      102.80     10.29 o 
  11  10   3        7.82        7.94      4.13 o 
   0  11   3      216.95      220.53     15.00 o 
   1  11   3       98.91       89.05      8.64 o 
   2  11   3      433.34      374.21     21.08 o 
   3  11   3       55.70       58.59      7.61 o 
   4  11   3      270.29      266.77     17.06 o 
   5  11   3       15.16       16.28      4.86 o 
   6  11   3      213.63      244.23     16.74 o 
   7  11   3       25.35       32.08      6.58 o 
   8  11   3      199.87      211.92     15.31 o 
   9  11   3        1.01        0.00      1.88 o 
  10  11   3       86.33      107.87      7.83 o 
   3  12   3       12.25       14.59      4.61 o 
   4  12   3      338.15      360.71     21.51 o 
   5  12   3       10.55       13.50      4.86 o 
   6  12   3      273.72      333.40     21.05 o 
   7  12   3       17.13       19.39      5.61 o 
   8  12   3      140.21      150.56     13.00 o 
  -7  -9   4      146.18      121.47     10.38 o 
  -6  -9   4        6.24        9.88      4.27 o 
  -5  -9   4      101.57      105.98      9.88 o 
  -4  -9   4        0.65        3.80      4.02 o 
  -3  -9   4      196.81      213.08     15.12 o 
  -2  -9   4       10.95       12.10      5.33 o 
  -9  -8   4      115.24      127.34     10.98 o 
  -8  -8   4       21.56       19.89      5.24 o 
  -7  -8   4       93.75      101.71      9.01 o 
  -6  -8   4        9.70        8.32      3.59 o 
  -5  -8   4      252.33      253.74     15.75 o 
  -4  -8   4       76.65       67.47      8.14 o 
  -3  -8   4      224.29      269.86     16.77 o 
  -2  -8   4       34.81       41.50      6.67 o 
  -1  -8   4      213.82      233.66     15.00 o 
   0  -8   4       25.37       33.59      5.16 o 
   1  -8   4      163.24      204.40     10.86 o 
 -10  -7   4        3.59        7.02      2.93 o 
  -9  -7   4      106.15      108.38      9.73 o 
  -8  -7   4       62.63       72.06      7.76 o 
  -6  -7   4       54.92       43.37      5.96 o 
  -5  -7   4      461.68      393.42     20.70 o 
  -4  -7   4      261.11      260.63     15.84 o 
  -3  -7   4      153.60      152.43     11.35 o 
  -2  -7   4       29.41       25.88      5.08 o 
  -1  -7   4      122.52      105.45      8.98 o 
   0  -7   4       52.62       62.51      5.41 o 
   1  -7   4      533.62      584.29     21.10 o 
   2  -7   4       67.94       78.90      6.65 o 
   3  -7   4      240.45      277.06     18.93 o 
 -10  -6   4       44.02       44.68      6.73 o 
  -9  -6   4      107.53      112.46      9.79 o 
  -8  -6   4       73.49       63.08      6.92 o 
  -7  -6   4      232.32      237.65     15.00 o 
  -6  -6   4        1.48        3.87      3.15 o 
  -5  -6   4     1265.93     1015.91     43.96 o 
  -4  -6   4      812.64      720.64     32.86 o 
  -3  -6   4      169.77      164.56     11.29 o 
  -2  -6   4      368.06      379.95     19.74 o 
  -1  -6   4      235.25      234.90     13.72 o 
   0  -6   4      389.63      376.49     19.42 o 
   1  -6   4      321.68      370.09     14.46 o 
   2  -6   4      250.90      269.96     11.77 o 
   3  -6   4       30.92       40.18      4.68 o 
   4  -6   4      192.66      231.47     16.15 o 
 -10  -5   4      134.76      158.86     12.41 o 
  -9  -5   4       83.51       94.60      8.73 o 
  -8  -5   4      292.29      242.11     14.78 o 
  -7  -5   4       71.42       64.01      6.61 o 
  -6  -5   4      609.82      630.91     29.74 o 
  -5  -5   4        2.83        0.00      1.81 o 
  -4  -5   4      922.16      780.10     34.36 o 
  -3  -5   4       29.28       27.47      4.43 o 
  -2  -5   4     1052.43     1105.93     47.05 o 
  -1  -5   4      305.33      293.86     15.53 o 
   0  -5   4      873.66      830.74     36.11 o 
   1  -5   4        1.71        4.82      3.09 o 
   2  -5   4     1302.69     1469.18     44.16 o 
   3  -5   4       62.61       69.40      5.66 o 
   4  -5   4      174.93      198.09      9.31 o 
   5  -5   4       60.72       68.50      7.92 o 
 -11  -4   4        6.65       10.23      3.99 o 
 -10  -4   4      119.85      132.29     11.66 o 
  -9  -4   4        1.28        0.16      2.49 o 
  -8  -4   4      372.63      356.44     19.55 o 
  -7  -4   4        1.35        1.68      2.28 o 
  -6  -4   4      607.24      592.68     19.58 o 
  -5  -4   4       43.22       47.95      5.49 o 
  -4  -4   4     1564.12     1689.63     69.19 o 
  -3  -4   4       22.00       20.86      3.49 o 
  -2  -4   4     2818.84     2948.43    116.77 o 
  -1  -4   4       55.14       62.48      5.64 o 
   0  -4   4      675.38      670.06     35.12 o 
   1  -4   4        4.66        5.02      1.67 o 
   2  -4   4     1489.44     1477.48     43.71 o 
   3  -4   4        2.78        3.13      4.40 o 
   4  -4   4      521.59      503.66     17.38 o 
   5  -4   4        0.91        0.04      2.18 o 
 -11  -3   4        9.38       11.54      4.68 o 
 -10  -3   4      135.17      123.19     11.47 o 
  -9  -3   4       21.98       14.25      4.43 o 
  -8  -3   4      699.50      743.69     35.14 o 
  -7  -3   4      162.78      149.15      9.60 o 
  -6  -3   4     1363.41     1403.12     42.61 o 
  -5  -3   4      107.09      112.41      5.47 o 
  -4  -3   4     1970.19     2131.94     85.46 o 
  -3  -3   4      146.80      148.60      8.82 o 
  -2  -3   4     4541.50     4572.80    178.03 o 
  -1  -3   4      554.07      536.84     23.66 o 
   0  -3   4     4029.86     4326.85    120.36 o 
   1  -3   4      278.89      270.46      9.85 o 
   2  -3   4     1874.45     2054.20     58.69 o 
   3  -3   4      428.40      433.09     15.40 o 
   4  -3   4      768.98      750.94     23.62 o 
   5  -3   4      184.38      162.70      7.67 o 
   6  -3   4      334.52      335.77     13.04 o 
 -10  -2   4      145.68      120.69     11.41 o 
  -9  -2   4       44.81       34.11      6.58 o 
  -8  -2   4      397.63      403.52     23.60 o 
  -7  -2   4      215.76      189.97      8.21 o 
  -6  -2   4     1603.05     1688.05     50.78 o 
  -5  -2   4      621.59      624.04     20.12 o 
  -4  -2   4      620.36      567.98     18.26 o 
  -3  -2   4        4.73        2.03      1.37 o 
  -2  -2   4     2419.09     2319.64     91.11 o 
  -1  -2   4     1851.12     1895.98     53.71 o 
   0  -2   4     2153.48     2215.25     62.42 o 
   1  -2   4      378.89      406.59     13.09 o 
   2  -2   4      673.58      695.52     32.69 o 
   3  -2   4      954.20      951.71     32.21 o 
   4  -2   4      218.78      209.25      8.29 o 
   5  -2   4      341.95      319.44     11.77 o 
   6  -2   4      174.29      170.26      7.93 o 
   7  -2   4      208.90      199.54      9.10 o 
 -10  -1   4       92.68      103.23     10.38 o 
  -9  -1   4       81.76       70.81      8.29 o 
  -8  -1   4      405.20      375.84     31.90 o 
  -7  -1   4      227.33      222.16      9.46 o 
  -6  -1   4      771.21      813.72     26.11 o 
  -5  -1   4      842.00      937.06     30.31 o 
  -4  -1   4      956.99      904.23     27.79 o 
  -3  -1   4      468.63      462.06     12.01 o 
  -2  -1   4     1774.38     1857.26     52.21 o 
  -1  -1   4     3114.86     3227.76    127.93 o 
   0  -1   4     2576.79     2700.95     75.16 o 
   1  -1   4     2661.41     2717.71     75.67 o 
   2  -1   4      341.85      334.49     10.81 o 
   3  -1   4     1106.28     1123.91     32.73 o 
   4  -1   4      811.72      874.73     26.32 o 
   5  -1   4     2436.74     2500.71     70.99 o 
   6  -1   4       22.06       24.28      3.10 o 
   7  -1   4      562.35      572.68     24.38 o 
   8  -1   4       46.55       50.20      6.70 o 
 -10   0   4       60.77       72.77      8.36 o 
  -9   0   4      186.77      176.57     14.93 o 
  -8   0   4      262.33      283.45     26.21 o 
  -7   0   4      194.76      184.04      8.75 o 
  -6   0   4      252.40      250.14     10.10 o 
  -5   0   4     1795.01     1867.53     91.23 o 
  -4   0   4     1729.41     1955.31     46.15 o 
  -3   0   4     3745.51     4052.29     94.22 o 
  -2   0   4      912.50      893.88     21.71 o 
  -1   0   4     3993.93     4292.07    130.66 o 
   0   0   4      295.19      305.95      9.54 o 
   1   0   4     4499.45     4860.59    133.72 o 
   2   0   4        3.23        4.73      1.18 o 
   3   0   4     3498.49     3767.63    104.49 o 
   4   0   4       13.68       17.51      3.06 o 
   5   0   4     2079.31     2197.46    158.13 o 
   6   0   4       75.25       76.82      4.65 o 
   7   0   4      573.22      593.79     19.44 o 
   8   0   4       10.79       13.87      5.16 o 
   9   0   4      438.71      480.10     24.94 o 
  -9   1   4      275.39      279.84     12.56 o 
  -8   1   4       17.34       23.85      4.75 o 
  -7   1   4     1832.21     1959.60    111.00 o 
  -6   1   4      117.61      128.51      9.14 o 
  -5   1   4     1113.36     1236.25     65.54 o 
  -4   1   4      279.96      302.02     10.98 o 
  -3   1   4     3411.11     3511.98    119.74 o 
  -2   1   4      497.74      493.11     12.41 o 
  -1   1   4     4553.03     4757.68    118.58 o 
   0   1   4      232.48      228.32     10.18 o 
   1   1   4     9374.84     8726.86    340.51 o 
   2   1   4        5.98        7.17      1.18 o 
   3   1   4     3931.57     4223.82    116.57 o 
   4   1   4        6.87       10.14      4.40 o 
   5   1   4     1589.84     1740.83     49.84 o 
   6   1   4      155.90      157.24      6.80 o 
   7   1   4      640.86      658.62     22.79 o 
   8   1   4        6.83        8.73      2.84 o 
   9   1   4      232.89      241.45     15.56 o 
  10   1   4       21.00       25.94      6.55 o 
  -9   2   4      189.80      175.26     12.72 o 
  -8   2   4       14.32       15.48      3.36 o 
  -7   2   4      734.02      753.50     45.21 o 
  -6   2   4      366.87      359.32     13.80 o 
  -5   2   4     1383.23     1483.37     85.35 o 
  -4   2   4      213.17      256.53     13.10 o 
  -3   2   4     3332.64     3540.39    102.75 o 
  -2   2   4        0.77        3.04      1.11 o 
  -1   2   4     4153.69     4208.19     97.20 o 
   0   2   4        2.81        2.56      1.04 o 
   1   2   4     2885.64     2690.74    115.27 o 
   2   2   4       10.97        7.36      0.90 o 
   3   2   4     4096.95     4060.99    211.55 o 
   4   2   4      548.37      598.82     26.05 o 
   5   2   4     1800.41     2019.85     57.08 o 
   6   2   4      162.79      172.28      7.94 o 
   7   2   4      838.04      874.48     27.05 o 
   8   2   4      142.79      147.73      8.42 o 
   9   2   4      277.86      286.33     14.70 o 
  10   2   4       53.96       57.43      8.01 o 
  -8   3   4       30.16       32.11      5.74 o 
  -7   3   4      520.52      517.23     19.11 o 
  -6   3   4       85.01       65.57      5.05 o 
  -5   3   4      812.87      781.98     25.71 o 
  -4   3   4      703.56      695.14     22.75 o 
  -3   3   4     1209.96     1192.22     36.31 o 
  -2   3   4        4.46       15.71      2.65 o 
  -1   3   4     7332.48     7499.20    172.43 o 
   0   3   4     1869.47     1801.53     42.08 o 
   1   3   4     4412.62     4350.70    111.99 o 
   2   3   4     4408.61     4616.86    126.79 o 
   3   3   4     2197.59     2193.39     61.04 o 
   4   3   4     2222.36     2022.13     94.16 o 
   5   3   4     1496.03     1437.07     41.09 o 
   6   3   4      243.91      219.50      8.16 o 
   7   3   4      552.25      587.24     18.70 o 
   8   3   4      448.79      446.11     15.24 o 
   9   3   4      190.18      210.89     17.07 o 
  10   3   4      234.89      247.50     16.65 o 
  11   3   4       75.31       95.94     10.79 o 
  -8   4   4       64.19       58.02      7.36 o 
  -7   4   4      148.87      147.07     10.98 o 
  -6   4   4      541.29      525.42     19.31 o 
  -5   4   4      622.60      589.12     20.67 o 
  -4   4   4      453.29      444.01     15.90 o 
  -3   4   4      190.18      170.10      8.48 o 
  -2   4   4     2228.14     2340.73     69.76 o 
  -1   4   4     1171.77     1191.47     28.66 o 
   0   4   4     3376.36     3386.16     78.69 o 
   1   4   4     1201.02     1206.49     28.67 o 
   2   4   4     4051.79     4180.21     96.68 o 
   3   4   4      503.32      529.70     18.32 o 
   4   4   4     3817.29     3810.48    105.41 o 
   5   4   4     1109.49     1094.05     31.80 o 
   6   4   4     2860.78     2889.65     80.96 o 
   7   4   4        0.55        2.65      1.39 o 
   8   4   4      426.41      440.68     28.47 o 
   9   4   4      109.10      132.41      9.24 o 
  10   4   4      353.92      361.27     20.80 o 
  11   4   4       28.45       31.27      6.86 o 
  -7   5   4       21.42       24.10      5.27 o 
  -6   5   4      565.57      492.57     25.07 o 
  -5   5   4      363.32      300.66     16.81 o 
  -4   5   4     1581.29     1487.59     61.58 o 
  -3   5   4        2.62        5.67      1.79 o 
  -2   5   4     2746.61     2598.03    104.12 o 
  -1   5   4      275.71      265.62      8.41 o 
   0   5   4     3891.33     4176.08     97.39 o 
   1   5   4       57.88       69.54      3.55 o 
   2   5   4     4239.98     4218.98     98.17 o 
   3   5   4      769.04      836.87     20.55 o 
   4   5   4     3163.32     3369.57     97.91 o 
   5   5   4      125.87      120.44      4.53 o 
   6   5   4     2041.32     1736.87     81.89 o 
   7   5   4        3.47        3.43      1.51 o 
   8   5   4      407.77      371.23     31.48 o 
   9   5   4       11.66       13.39      2.68 o 
  10   5   4      180.53      196.38      9.05 o 
  11   5   4        7.74       10.79      5.36 o 
  -6   6   4      383.44      323.17     19.08 o 
  -5   6   4       52.07       53.69      6.86 o 
  -4   6   4     1460.25     1420.93     59.90 o 
  -3   6   4        2.15        2.21      3.27 o 
  -2   6   4     1515.39     1592.45     65.10 o 
  -1   6   4      222.24      216.84      9.18 o 
   0   6   4     1697.64     1787.30     43.06 o 
   2   6   4     3110.60     3222.20     75.67 o 
   3   6   4      176.43      171.56      7.99 o 
   4   6   4       62.86       52.09      2.60 o 
   5   6   4        0.71        2.15      1.75 o 
   6   6   4     1480.17     1492.54     43.51 o 
   7   6   4        1.68        0.50      1.57 o 
   8   6   4      540.63      473.82     16.23 o 
   9   6   4       23.78       22.20      3.15 o 
  10   6   4      139.11      153.14     13.03 o 
  11   6   4       27.93       28.28      6.58 o 
  -5   7   4       70.81       48.17      6.98 o 
  -4   7   4      628.25      657.07     31.37 o 
  -3   7   4        1.70        0.47      2.53 o 
  -2   7   4     1325.20     1442.63     60.39 o 
  -1   7   4      322.67      344.56     17.74 o 
   0   7   4     1123.36     1147.56     36.30 o 
   1   7   4        6.19       34.99      6.42 o 
   2   7   4      699.61      711.04     20.58 o 
   3   7   4      197.82      200.58      6.67 o 
   4   7   4      641.05      645.48     25.83 o 
   5   7   4       25.91       25.08      2.89 o 
   6   7   4      780.14      867.56     38.16 o 
   7   7   4       94.98       86.52      5.23 o 
   8   7   4      122.59      103.54      6.01 o 
   9   7   4       80.70       74.88      5.27 o 
  10   7   4       62.13       66.63      5.21 o 
  11   7   4       21.56       29.47      7.48 o 
  -4   8   4      313.98      346.34     19.86 o 
  -3   8   4      114.66      128.43     10.16 o 
  -2   8   4      664.19      664.09     31.30 o 
  -1   8   4      610.96      638.39     30.09 o 
   0   8   4       28.45       31.02      4.96 o 
   1   8   4      232.31      199.70     11.97 o 
   2   8   4      328.72      298.20     11.16 o 
   3   8   4      443.68      411.54     14.43 o 
   4   8   4      662.11      712.46     22.85 o 
   5   8   4      102.34       98.59      5.68 o 
   6   8   4      123.97      139.02      7.05 o 
   7   8   4      210.57      232.85     14.09 o 
   8   8   4      397.74      397.58     14.92 o 
   9   8   4      411.32      387.98     14.94 o 
  10   8   4      120.43      117.06      7.13 o 
  11   8   4       94.77      104.97      7.05 o 
  -3   9   4      175.91      166.40     12.25 o 
  -2   9   4      474.75      512.27     26.19 o 
  -1   9   4      475.52      509.65     25.79 o 
   0   9   4      535.38      538.99     26.53 o 
   1   9   4     1015.33      990.25     43.68 o 
   2   9   4      568.37      497.56     24.29 o 
   3   9   4      566.21      548.86     18.75 o 
   4   9   4      257.14      279.98     11.77 o 
   5   9   4      457.65      448.75     17.60 o 
   6   9   4       78.76       89.69      5.87 o 
   7   9   4      200.68      221.92     10.04 o 
   8   9   4      412.82      451.89     17.04 o 
   9   9   4      270.73      269.95     15.09 o 
  10   9   4       63.01       66.48      5.91 o 
  11   9   4      106.94      120.42      7.73 o 
  -2  10   4       11.28       11.54      3.68 o 
  -1  10   4      438.31      442.40     23.79 o 
   0  10   4       84.99       82.28      8.36 o 
   1  10   4      563.48      548.97     27.28 o 
   2  10   4      122.33      127.93      9.91 o 
   3  10   4      893.33      803.64     37.10 o 
   4  10   4        2.08        4.27      3.34 o 
   5  10   4      992.65      997.49     32.00 o 
   6  10   4        0.67        3.90      2.50 o 
   7  10   4      187.82      205.17      9.92 o 
   8  10   4       36.86       40.20      4.64 o 
   9  10   4      334.82      347.80     14.79 o 
  10  10   4        2.98        6.33      3.87 o 
  11  10   4       93.16      107.95      9.46 o 
   0  11   4        3.67        5.18      3.21 o 
   1  11   4      330.14      320.86     18.89 o 
   2  11   4        0.08        2.40      2.71 o 
   3  11   4      488.23      431.55     23.13 o 
   4  11   4       29.21       28.62      5.77 o 
   5  11   4      190.36      232.07     15.56 o 
   6  11   4        0.04        2.07      2.90 o 
   7  11   4      173.67      183.63      9.82 o 
   8  11   4        7.60       15.17      3.34 o 
   9  11   4      116.01      135.64      8.37 o 
  10  11   4        1.16        5.05      4.37 o 
   2  12   4      130.47      154.62     12.13 o 
   3  12   4      159.23      157.58     12.28 o 
   4  12   4       44.87       48.11      7.48 o 
   5  12   4      232.50      263.06     17.46 o 
   6  12   4       80.50       80.16      8.95 o 
   7  12   4      198.81      201.82     15.12 o 
   8  12   4       68.09       80.75      9.10 o 
  -8  -8   5       95.86       86.52      8.51 o 
  -7  -8   5       30.58       26.60      5.11 o 
  -6  -8   5       92.42       81.10      7.89 o 
  -5  -8   5       30.31       25.88      5.64 o 
  -4  -8   5      207.44      206.91     14.28 o 
  -3  -8   5       36.30       49.98      7.45 o 
  -1  -8   5      215.04      219.94     15.96 o 
  -9  -7   5       59.91       69.56      7.86 o 
  -8  -7   5       38.11       49.04      7.23 o 
  -7  -7   5      167.02      132.82      9.98 o 
  -6  -7   5       73.75       68.81      6.73 o 
  -5  -7   5      256.93      207.12     13.31 o 
  -4  -7   5      137.68      120.51     10.07 o 
  -3  -7   5      158.05      168.65     12.22 o 
  -2  -7   5      125.39      122.13     10.26 o 
  -1  -7   5      267.28      288.53     18.52 o 
   0  -7   5       70.16       80.63      9.35 o 
   1  -7   5      109.82      119.57     11.94 o 
  -9  -6   5      105.72       98.50      9.17 o 
  -8  -6   5       19.67       15.68      4.24 o 
  -7  -6   5      231.57      253.27     15.87 o 
  -6  -6   5      203.23      181.74     11.38 o 
  -5  -6   5      293.52      223.62     13.25 o 
  -4  -6   5      145.52      133.04      9.98 o 
  -3  -6   5      267.59      279.49     16.12 o 
  -2  -6   5      114.24      127.46      9.91 o 
  -1  -6   5      300.74      310.07     12.72 o 
   0  -6   5      140.38      141.55      7.90 o 
   1  -6   5      502.28      571.86     30.49 o 
   2  -6   5       11.35       17.18      5.36 o 
   3  -6   5       46.42       53.41      8.17 o 
 -10  -5   5        0.30        5.21      3.09 o 
  -9  -5   5      196.42      208.09     14.06 o 
  -8  -5   5       47.59       60.11      6.73 o 
  -7  -5   5      387.19      368.69     20.02 o 
  -6  -5   5        2.67        0.12      2.53 o 
  -4  -5   5        0.02        0.84      2.03 o 
  -3  -5   5      766.38      750.70     33.74 o 
  -2  -5   5       32.92       35.17      5.18 o 
  -1  -5   5      602.32      617.34     20.78 o 
   0  -5   5        2.21        3.57      2.13 o 
   1  -5   5      989.70     1047.30     32.76 o 
   2  -5   5        7.98        9.95      4.15 o 
   3  -5   5      473.60      496.37     26.75 o 
   4  -5   5       73.92       78.10      8.48 o 
 -10  -4   5        3.42        3.68      3.06 o 
  -9  -4   5      128.63      146.11     11.44 o 
  -8  -4   5       75.88       71.31      7.26 o 
  -7  -4   5      888.13      804.24     36.39 o 
  -6  -4   5      212.27      192.86      8.32 o 
  -5  -4   5      918.43     1050.18     45.33 o 
  -3  -4   5      833.75      795.60     34.55 o 
  -2  -4   5       28.42       30.49      4.43 o 
  -1  -4   5      958.28     1028.49     31.49 o 
   0  -4   5      271.40      281.78     10.89 o 
   1  -4   5      566.95      599.45     19.81 o 
   2  -4   5      124.50      122.79      6.53 o 
   3  -4   5      684.56      705.18     33.95 o 
   4  -4   5       81.24       73.21      7.86 o 
   5  -4   5      346.40      336.58     19.55 o 
   6  -4   5       55.97       53.04      7.33 o 
 -10  -3   5       28.87       30.24      6.64 o 
  -9  -3   5      188.22      193.62     14.19 o 
  -8  -3   5      104.51       78.42      7.95 o 
  -7  -3   5      614.68      581.89     19.74 o 
  -6  -3   5      224.08      214.22     11.66 o 
  -5  -3   5      929.89      865.18     27.38 o 
  -4  -3   5      740.04      730.09     32.15 o 
  -2  -3   5      891.47      917.92     27.87 o 
  -1  -3   5     2070.10     2252.04     64.22 o 
   0  -3   5     1659.78     1815.52     52.41 o 
   1  -3   5       53.30       45.24      3.46 o 
   2  -3   5      449.82      450.39     15.20 o 
   3  -3   5      936.62      940.84     43.32 o 
   4  -3   5      273.35      267.95     15.78 o 
   5  -3   5      261.68      246.00     15.18 o 
   6  -3   5      236.32      227.48     14.72 o 
 -10  -2   5      115.21      106.88     10.73 o 
  -9  -2   5      185.29      169.83     13.34 o 
  -8  -2   5      258.35      245.55     10.53 o 
  -7  -2   5      496.69      493.53     17.34 o 
  -6  -2   5      305.78      296.02     11.18 o 
  -5  -2   5      951.65      990.47     30.81 o 
  -4  -2   5      937.02      915.17     38.57 o 
  -3  -2   5      652.44      668.16     21.37 o 
  -2  -2   5     1989.05     2013.93     82.03 o 
  -1  -2   5      377.25      367.52     12.31 o 
   0  -2   5      780.33      842.55     25.35 o 
   1  -2   5       64.79       67.06      3.73 o 
   2  -2   5      756.88      774.85     23.52 o 
   3  -2   5       96.98      103.11      5.07 o 
   4  -2   5      243.90      225.06     10.96 o 
   5  -2   5      105.55      103.92      8.45 o 
   6  -2   5      372.83      345.28     18.93 o 
   7  -2   5       24.97       20.83      5.14 o 
 -10  -1   5      113.91      127.40     12.07 o 
  -9  -1   5      100.35       98.25     10.16 o 
  -8  -1   5      431.82      440.34     31.12 o 
  -7  -1   5       86.01       87.25      5.45 o 
  -6  -1   5      464.51      475.33     16.59 o 
  -5  -1   5      477.36      493.30     16.65 o 
  -4  -1   5     1564.26     1610.73     38.70 o 
  -3  -1   5       48.08       62.36      3.44 o 
  -2  -1   5     1372.99     1353.06     38.81 o 
  -1  -1   5        3.13        2.64      1.08 o 
   0  -1   5     3084.66     3222.19     89.65 o 
   1  -1   5       67.82       61.91      5.02 o 
   2  -1   5      561.83      595.48     18.18 o 
   3  -1   5       14.59       15.92      4.77 o 
   4  -1   5     1292.75     1320.34     38.70 o 
   5  -1   5        1.39        6.30      2.93 o 
   6  -1   5      470.71      422.51     21.48 o 
   7  -1   5       17.41       20.95      4.58 o 
 -10   0   5      133.02      161.35     13.16 o 
  -9   0   5       41.19       42.69      4.85 o 
  -8   0   5      443.08      486.69     18.38 o 
  -7   0   5       11.42       11.99      2.80 o 
  -6   0   5      230.52      224.82      9.45 o 
  -5   0   5       85.39       77.49      4.64 o 
  -4   0   5     1673.53     1798.14     53.54 o 
  -3   0   5       96.19      101.39      3.73 o 
  -2   0   5     3142.99     3327.32     92.10 o 
  -1   0   5       87.16       76.83      3.38 o 
   0   0   5     4533.77     4828.72    133.04 o 
   1   0   5      654.08      703.90     20.63 o 
   2   0   5      389.13      394.12     16.57 o 
   3   0   5      245.16      228.03      8.21 o 
   4   0   5      971.83     1025.79     30.43 o 
   5   0   5       62.89       67.20      4.28 o 
   6   0   5      853.62      845.83     37.63 o 
   7   0   5       34.56       32.46      4.96 o 
   8   0   5      298.57      315.32     16.96 o 
  -9   1   5        0.06        2.61      2.43 o 
  -8   1   5      339.54      353.73     14.55 o 
  -7   1   5      187.59      176.35      8.90 o 
  -6   1   5      336.44      354.24     20.78 o 
  -5   1   5       17.98       19.56      3.35 o 
  -3   1   5       34.11       35.05      1.96 o 
  -2   1   5     3072.96     3148.34     73.53 o 
  -1   1   5     1019.30     1110.44     43.64 o 
   0   1   5     2652.70     2512.61    113.43 o 
   1   1   5        7.86        5.27      2.06 o 
   2   1   5    13077.48    13849.45    428.62 o 
   3   1   5     1001.75     1155.19     33.29 o 
   4   1   5      960.16     1085.00     31.80 o 
   5   1   5      190.57      202.23      7.96 o 
   6   1   5      600.34      655.37     20.77 o 
   7   1   5      126.45      121.60      8.64 o 
   8   1   5      301.74      311.98     16.37 o 
  -9   2   5       24.03       28.58      4.37 o 
  -8   2   5      490.90      489.38     24.09 o 
  -7   2   5       65.26       74.01      8.89 o 
  -6   2   5     1502.75     1574.85    123.25 o 
  -5   2   5      269.75      284.29     11.21 o 
  -4   2   5     2740.96     2969.81     95.13 o 
  -3   2   5     1241.95     1299.11     39.30 o 
  -2   2   5     3357.77     3388.69     97.93 o 
  -1   2   5     2302.38     2364.95     69.23 o 
   0   2   5     2522.02     2613.72     60.95 o 
   1   2   5      575.90      514.92     22.54 o 
   2   2   5     7192.78     7328.82    286.79 o 
   3   2   5     1902.06     1969.20     67.58 o 
   4   2   5      238.84      241.56     10.69 o 
   5   2   5      850.52      889.43     26.40 o 
   6   2   5      457.49      495.86     16.10 o 
   7   2   5      257.27      257.49      9.86 o 
   8   2   5      392.64      421.79     20.39 o 
   9   2   5      397.29      408.10     19.92 o 
  -8   3   5      106.79      106.99      7.24 o 
  -7   3   5      195.45      179.26      9.16 o 
  -6   3   5      457.49      420.08     15.87 o 
  -5   3   5      690.91      642.93     43.45 o 
  -4   3   5      414.23      413.90     14.70 o 
  -3   3   5     3268.06     3345.20    214.86 o 
  -2   3   5     1772.28     1902.77     44.78 o 
  -1   3   5     2403.91     2371.89     55.39 o 
   0   3   5      421.22      475.72     25.22 o 
   1   3   5     2297.33     2311.50     53.93 o 
   2   3   5      688.94      716.56     26.92 o 
   3   3   5     4805.80     4758.66    130.89 o 
   4   3   5       92.65       84.90      4.38 o 
   5   3   5     1035.17      988.93     29.01 o 
   6   3   5       22.71       23.01      2.38 o 
   7   3   5      237.46      231.09      8.93 o 
   8   3   5       85.36       93.44      5.30 o 
   9   3   5      399.12      405.77     19.71 o 
  -8   4   5       73.43       67.38      7.42 o 
  -7   4   5      266.11      231.60     11.02 o 
  -6   4   5      142.68      126.87      7.34 o 
  -5   4   5      704.62      604.95     23.93 o 
  -4   4   5       53.71       69.38     17.51 o 
  -3   4   5     1870.26     1810.47     54.32 o 
  -2   4   5        8.53        6.47      1.00 o 
  -1   4   5      341.25      285.40      7.72 o 
   0   4   5      478.65      468.06     11.86 o 
   1   4   5     2962.19     2924.87     68.04 o 
   2   4   5       81.39       91.51      3.19 o 
   3   4   5     1659.39     1603.28     53.52 o 
   4   4   5       62.47       77.06      5.66 o 
   5   4   5     1079.51      951.79     27.95 o 
   6   4   5       15.07       17.70      2.13 o 
   7   4   5      981.09     1009.94     40.58 o 
   8   4   5        2.49        0.59      1.51 o 
   9   4   5      499.07      521.08     25.33 o 
  10   4   5        0.75        3.87      2.74 o 
  -7   5   5      302.11      286.82     17.40 o 
  -6   5   5        1.05       16.66      9.93 o 
  -5   5   5     1261.19     1075.96     35.19 o 
  -4   5   5        8.22       12.49      7.83 o 
  -3   5   5     1094.03     1038.76     55.12 o 
  -2   5   5       13.64       13.19      2.09 o 
  -1   5   5     2943.64     3199.05     74.96 o 
   0   5   5        2.12        2.07      0.84 o 
   1   5   5     2228.32     2240.65     52.75 o 
   2   5   5       10.93       16.28      1.68 o 
   3   5   5     2874.59     2923.12     75.60 o 
   4   5   5       77.85       68.40      3.45 o 
   5   5   5     1701.11     1518.15     89.47 o 
   6   5   5       20.76       22.55      2.39 o 
   7   5   5     1268.81     1239.63     36.60 o 
   8   5   5       57.29       61.72      4.29 o 
   9   5   5      466.03      499.18     32.64 o 
  10   5   5       23.21       31.97      4.63 o 
  -6   6   5       67.67       59.93      6.92 o 
  -5   6   5      523.39      487.30     24.82 o 
  -4   6   5        9.83       12.57      2.89 o 
  -3   6   5      614.33      571.18     19.94 o 
  -2   6   5       92.51       95.57      6.44 o 
  -1   6   5     1611.29     1679.22     40.59 o 
   0   6   5       91.25      107.05      9.60 o 
   1   6   5      958.91      972.65     24.14 o 
   2   6   5       95.16       97.31      4.84 o 
   3   6   5      386.04      363.57      9.95 o 
   4   6   5        6.39       15.01      2.64 o 
   5   6   5      926.26      949.21     28.48 o 
   6   6   5       92.28       76.65      4.43 o 
   7   6   5      656.73      570.23     35.08 o 
   8   6   5       96.06       87.08      6.31 o 
   9   6   5      346.40      360.67     25.69 o 
  10   6   5       71.57       77.24      5.48 o 
  11   6   5       72.76       85.74      7.76 o 
  -5   7   5      313.84      315.03     18.61 o 
  -4   7   5      117.65      110.78      9.23 o 
  -3   7   5      322.79      358.10     14.32 o 
  -2   7   5       41.46       43.13      4.16 o 
  -1   7   5     1047.23     1076.56     34.32 o 
   0   7   5        2.73        2.44      1.25 o 
   1   7   5     2118.51     2163.65     51.97 o 
   2   7   5      238.44      243.01      7.68 o 
   3   7   5      939.59      931.46     23.53 o 
   4   7   5      352.23      375.54     16.38 o 
   5   7   5      758.83      787.66     24.44 o 
   6   7   5      436.80      430.12     20.98 o 
   7   7   5      546.43      517.35     17.45 o 
   8   7   5       58.27       54.03      4.34 o 
   9   7   5      201.25      203.11      9.17 o 
  10   7   5       88.84       88.77      5.86 o 
  11   7   5      111.68      124.14      8.15 o 
  -4   8   5      374.76      399.31     21.92 o 
  -3   8   5      316.50      318.65     17.93 o 
  -2   8   5      122.60      138.06     10.10 o 
  -1   8   5      590.55      608.87     28.59 o 
   0   8   5     1331.65     1437.47     45.07 o 
   1   8   5        1.46        4.98      1.53 o 
   2   8   5      377.87      369.79     13.63 o 
   3   8   5      377.28      373.82     17.63 o 
   4   8   5      650.39      640.05     20.67 o 
   5   8   5      575.53      576.21     19.11 o 
   6   8   5      939.74      970.75     30.10 o 
   7   8   5      155.23      159.80      7.75 o 
   8   8   5      836.41      799.88     27.33 o 
   9   8   5        8.74        9.01      2.67 o 
  10   8   5      134.02      137.30      7.76 o 
  11   8   5       58.29       65.70      5.56 o 
  -3   9   5       38.70       48.36      6.95 o 
  -2   9   5      335.56      328.57     18.65 o 
  -1   9   5       16.54       16.37      4.49 o 
   0   9   5     1148.15     1175.42     51.01 o 
   1   9   5        0.67        9.29      3.49 o 
   2   9   5      571.20      577.49     23.68 o 
   3   9   5      250.44      252.83     10.27 o 
   4   9   5      945.51      929.80     29.12 o 
   5   9   5       81.60       99.72     11.21 o 
   6   9   5      760.85      817.11     26.43 o 
   7   9   5        2.86        5.31      3.09 o 
   8   9   5      142.16      137.40      7.52 o 
   9   9   5      254.45      252.37     11.30 o 
  10   9   5      254.44      242.39     13.20 o 
  11   9   5       12.38       11.53      3.26 o 
  -2  10   5      330.07      339.54     19.71 o 
  -1  10   5       11.52       11.01      3.80 o 
   0  10   5      572.18      590.32     29.18 o 
   1  10   5        0.00        3.77      3.27 o 
   2  10   5      358.34      357.10     19.42 o 
   3  10   5       30.40       37.53      5.66 o 
   4  10   5      785.88      839.33     27.23 o 
   5  10   5       10.91       16.87      3.25 o 
   6  10   5      946.90      948.30     30.59 o 
   7  10   5       35.36       43.83      4.83 o 
   8  10   5      222.12      230.10     10.75 o 
   9  10   5        8.65        9.02      3.01 o 
  10  10   5      188.31      173.36     13.63 o 
   0  11   5      211.83      242.73     15.81 o 
   1  11   5       16.33       14.19      4.30 o 
   2  11   5      529.66      561.57     28.22 o 
   3  11   5       99.72       88.70      8.54 o 
   4  11   5      255.77      262.59     16.21 o 
   5  11   5        7.24        7.89      2.81 o 
   6  11   5      372.62      378.74     18.08 o 
   7  11   5       38.95       40.41      4.90 o 
   8  11   5      131.20      139.09      8.17 o 
   9  11   5       25.96       31.24      5.22 o 
  10  11   5       85.17       87.55      9.57 o 
   2  12   5       90.84       96.62      9.07 o 
   3  12   5       96.65       95.13      9.10 o 
   4  12   5       82.09       81.47      8.26 o 
   5  12   5      106.97      118.29     10.60 o 
   6  12   5       75.37      103.11      9.79 o 
   7  12   5       48.89       57.38      6.94 o 
   8  12   5       83.10       82.57      6.55 o 
  -3  -8   6       89.03       88.55      9.54 o 
  -7  -7   6       18.26       19.92      4.52 o 
  -2  -7   6      130.62      134.76     12.00 o 
  -1  -7   6       65.89       85.24     10.51 o 
   0  -7   6      271.94      296.92     19.95 o 
  -8  -6   6      174.40      183.40     13.31 o 
  -6  -6   6      148.40      115.30      8.73 o 
  -5  -6   6      313.98      289.34     15.96 o 
  -2  -6   6      255.75      255.08     16.68 o 
  -1  -6   6        9.37        8.76      4.61 o 
   0  -6   6      325.21      350.58     21.61 o 
   1  -6   6       15.65       13.13      4.99 o 
   2  -6   6      179.02      180.93     14.59 o 
  -9  -5   6        3.54        1.43      2.28 o 
  -8  -5   6      167.05      166.90     12.13 o 
  -7  -5   6        1.67        4.71      2.87 o 
  -6  -5   6      350.72      379.17     20.48 o 
  -5  -5   6        9.64        4.71      2.87 o 
  -4  -5   6      347.41      296.05     15.90 o 
  -2  -5   6      317.07      316.06     18.61 o 
  -1  -5   6       61.11       63.04      8.20 o 
   0  -5   6      487.99      495.25     26.81 o 
   1  -5   6       26.31       27.03      6.08 o 
   2  -5   6      575.74      593.03     31.21 o 
   3  -5   6      485.25      522.00     28.53 o 
  -9  -4   6       44.42       41.62      6.77 o 
  -8  -4   6       72.44       76.14      7.51 o 
  -7  -4   6       27.43       24.76      4.68 o 
  -6  -4   6      257.87      279.26     11.38 o 
  -5  -4   6      372.47      408.60     20.83 o 
  -4  -4   6      326.27      261.47     13.81 o 
  -3  -4   6      517.41      496.23     16.95 o 
  -2  -4   6      253.92      250.49     15.28 o 
  -1  -4   6      123.13      130.36     10.45 o 
   0  -4   6      135.93      141.12     11.38 o 
   1  -4   6      365.85      399.90     22.20 o 
   2  -4   6      305.55      293.77     18.05 o 
   4  -4   6      131.85      125.09     11.01 o 
   5  -4   6       84.85       87.40      8.92 o 
 -10  -3   6       39.36       49.70      7.95 o 
  -9  -3   6      105.55      108.25      9.91 o 
  -8  -3   6       42.22       54.35      7.05 o 
  -7  -3   6      109.63      108.35      6.07 o 
  -6  -3   6       95.84      100.41      9.20 o 
  -5  -3   6      489.36      469.21     14.92 o 
  -4  -3   6      240.86      229.05     23.65 o 
  -3  -3   6      460.20      410.39     14.11 o 
  -2  -3   6      284.66      278.95     10.63 o 
  -1  -3   6      424.04      432.83     22.32 o 
   0  -3   6      346.79      367.95     19.92 o 
   1  -3   6     1082.27     1086.66     48.42 o 
   2  -3   6      306.19      301.28     17.52 o 
   3  -3   6      377.46      364.77     20.33 o 
   4  -3   6       87.54       79.26      7.98 o 
   5  -3   6      180.33      172.67     12.47 o 
   6  -3   6      125.27      129.64     10.88 o 
 -10  -2   6       15.16       18.46      5.27 o 
  -9  -2   6      170.86      189.29     14.40 o 
  -8  -2   6      131.21      145.85      7.61 o 
  -7  -2   6      565.99      535.62     18.79 o 
  -6  -2   6       27.26       31.28      3.20 o 
  -5  -2   6      697.31      623.88     37.29 o 
  -4  -2   6      123.73      127.97      5.89 o 
  -3  -2   6      776.75      792.21     24.29 o 
  -2  -2   6      204.69      201.23      8.15 o 
  -1  -2   6     1243.79     1321.44     56.28 o 
   0  -2   6      266.31      276.12     15.59 o 
   1  -2   6      575.83      601.17     28.65 o 
   2  -2   6       36.20       34.05      5.18 o 
   3  -2   6      826.25      791.92     36.45 o 
   4  -2   6       66.54       54.03      6.42 o 
   5  -2   6      188.93      205.47     13.44 o 
   6  -2   6        9.72        5.64      3.52 o 
   7  -2   6      202.93      189.23     13.25 o 
  -9  -1   6      140.11      124.37     11.44 o 
  -8  -1   6       21.66       28.90      5.05 o 
  -7  -1   6      642.99      615.66     21.32 o 
  -6  -1   6       17.34       20.23      2.72 o 
  -5  -1   6      699.61      700.00     22.77 o 
  -4  -1   6       73.18       75.02      3.45 o 
  -3  -1   6      190.73      161.41      6.50 o 
  -2  -1   6       48.59       48.14      3.08 o 
  -1  -1   6     1394.69     1508.33     43.23 o 
   0  -1   6      126.43      122.69      8.57 o 
   1  -1   6      600.28      619.78     28.78 o 
   2  -1   6       31.50       30.77      4.65 o 
   3  -1   6      766.95      729.56     33.52 o 
   4  -1   6       21.35       16.21      4.08 o 
   5  -1   6      477.46      452.85     23.10 o 
   6  -1   6       43.66       37.35      5.89 o 
   7  -1   6      283.07      271.48     16.24 o 
   8  -1   6        3.74        5.11      3.52 o 
  -9   0   6      174.51      174.70      9.49 o 
  -8   0   6        2.97        6.20      2.62 o 
  -7   0   6      819.93      789.04     76.25 o 
  -6   0   6        0.12        0.00      2.14 o 
  -5   0   6     1128.20     1144.38     35.73 o 
  -4   0   6      147.62      140.57      6.37 o 
  -3   0   6     2207.13     2284.82     58.52 o 
  -2   0   6      444.77      431.06     13.60 o 
  -1   0   6     1990.57     1847.68    125.37 o 
   0   0   6      112.61      109.56      7.61 o 
   1   0   6     1027.52     1031.66     44.37 o 
   2   0   6       37.34       32.52      4.65 o 
   3   0   6      669.19      650.02     30.06 o 
   4   0   6       91.43       84.12      7.33 o 
   5   0   6     1433.57     1355.58     58.02 o 
   6   0   6      162.42      152.84     10.63 o 
   7   0   6      288.96      279.33     15.99 o 
   8   0   6       74.16       73.71      7.20 o 
  -9   1   6      138.73      137.32      8.38 o 
  -8   1   6       40.54       50.75      5.23 o 
  -7   1   6      807.37      827.63     28.12 o 
  -6   1   6     1689.79     1606.93    152.62 o 
  -5   1   6      151.59      144.97      7.00 o 
  -4   1   6      312.73      314.05     11.70 o 
  -3   1   6     1718.14     1841.72     46.64 o 
  -2   1   6      980.71     1061.66     25.84 o 
  -1   1   6      858.15      933.65     38.15 o 
   0   1   6     2790.59     2927.54    116.89 o 
   1   1   6     1111.89     1140.94     48.17 o 
   2   1   6     1028.16     1081.64     46.30 o 
   3   1   6      316.99      316.06     16.65 o 
   4   1   6      686.82      685.69     31.40 o 
   5   1   6      752.95      841.74     37.66 o 
   6   1   6      248.33      243.51     14.25 o 
   7   1   6      119.66      128.36      9.29 o 
   8   1   6      151.33      156.15     10.66 o 
   9   1   6      121.73      123.56      9.26 o 
  -8   2   6      186.67      184.25      9.66 o 
  -7   2   6      219.49      242.05     27.14 o 
  -6   2   6      567.80      591.21     20.81 o 
  -5   2   6      705.81      715.06     26.95 o 
  -4   2   6      473.77      479.13     21.44 o 
  -3   2   6     1093.44     1042.73     77.76 o 
  -2   2   6     1273.01     1336.49     32.18 o 
  -1   2   6      387.39      361.99     12.12 o 
   0   2   6     3345.80     3544.36     97.64 o 
   1   2   6        1.45        6.20      2.21 o 
   2   2   6      732.69      829.21     35.92 o 
   3   2   6     3681.00     3921.06    156.02 o 
   4   2   6     1064.16     1184.53     50.32 o 
   5   2   6      204.71      227.33     13.03 o 
   6   2   6      695.59      753.48     33.83 o 
   7   2   6      105.74      118.08      8.73 o 
   8   2   6      208.04      212.86     12.69 o 
   9   2   6       85.45       88.27      7.61 o 
  -8   3   6      188.49      179.82      9.65 o 
  -7   3   6      129.49      130.26      7.71 o 
  -6   3   6      226.53      217.92     10.04 o 
  -5   3   6      293.48      292.92     11.76 o 
  -4   3   6     1004.28     1057.80     36.53 o 
  -3   3   6      268.98      289.16     13.61 o 
  -2   3   6     1449.90     1434.06     51.06 o 
  -1   3   6      792.39      844.42     20.76 o 
   0   3   6     3170.64     3277.86    110.73 o 
   1   3   6        1.25        1.08      0.61 o 
   2   3   6     2813.97     2832.82    112.68 o 
   3   3   6       20.33       19.77      3.27 o 
   4   3   6     1283.84     1106.39     46.74 o 
   5   3   6        8.44       10.51      2.99 o 
   6   3   6      860.36      939.80     40.75 o 
   7   3   6      117.92      134.79      9.07 o 
   8   3   6      421.68      459.39     22.20 o 
   9   3   6       33.42       30.37      4.61 o 
  10   3   6      429.17      434.82     21.45 o 
  -7   4   6        0.21        0.91      2.70 o 
  -6   4   6      304.57      279.14     12.07 o 
  -5   4   6       26.22       27.42      3.66 o 
  -4   4   6     1033.47      978.59     31.20 o 
  -3   4   6        0.38        0.10      1.28 o 
  -2   4   6     1150.77     1171.62     35.71 o 
  -1   4   6       10.83       11.08      1.17 o 
   0   4   6     1033.85     1064.25     25.60 o 
   1   4   6      336.15      346.28      9.10 o 
   2   4   6     2371.80     2392.38     76.08 o 
   3   4   6      204.84      207.67      7.15 o 
   4   4   6     1112.70      939.71     39.88 o 
   5   4   6      118.57      104.89      7.45 o 
   6   4   6      759.49      766.91     33.86 o 
   7   4   6      156.13      154.87      9.95 o 
   8   4   6      232.01      249.18     13.84 o 
   9   4   6       10.70       15.06      3.84 o 
  10   4   6      269.10      256.64     14.47 o 
  -7   5   6       12.08        9.81      3.29 o 
  -6   5   6      313.63      297.78     16.70 o 
  -5   5   6       20.49       16.56      3.49 o 
  -4   5   6      517.74      479.88     23.24 o 
  -3   5   6      148.04      140.33      6.79 o 
  -2   5   6      986.55      954.65     29.85 o 
  -1   5   6       35.22       36.87      2.75 o 
   0   5   6     1819.90     1850.43     43.70 o 
   1   5   6      363.11      383.17     10.09 o 
   2   5   6     2054.68     2027.54     47.79 o 
   3   5   6      515.77      521.15     13.36 o 
   4   5   6     2279.57     2153.75     50.92 o 
   5   5   6      188.73      180.38      6.97 o 
   6   5   6      716.94      686.78     30.81 o 
   7   5   6      133.08      145.42      9.79 o 
   8   5   6      462.38      497.06     23.88 o 
   9   5   6       30.66       34.39      4.99 o 
  10   5   6      254.91      285.35     15.96 o 
  11   5   6       25.16       29.59      4.90 o 
  -6   6   6      289.15      293.58     13.31 o 
  -5   6   6       32.26       35.70      4.47 o 
  -4   6   6     1119.83      993.17     32.67 o 
  -3   6   6      427.29      357.17     20.78 o 
  -2   6   6      674.03      683.62     22.55 o 
  -1   6   6      245.02      226.90     13.30 o 
   0   6   6     1384.99     1514.27     36.58 o 
   1   6   6      252.54      244.56      7.22 o 
   2   6   6     2342.10     2339.83     55.24 o 
   3   6   6     1053.39     1044.82     25.58 o 
   4   6   6     1058.16     1030.47     25.34 o 
   5   6   6      286.70      260.27      9.52 o 
   6   6   6      606.48      535.44     17.26 o 
   7   6   6      443.46      391.02     19.80 o 
   8   6   6      140.17      136.60      9.76 o 
   9   6   6       86.91      102.74      8.51 o 
  10   6   6      113.86      122.88      9.32 o 
  11   6   6       84.48       86.71      7.76 o 
  -5   7   6      203.22      198.24     13.53 o 
  -4   7   6      176.81      194.60     18.41 o 
  -3   7   6      218.33      231.23     15.00 o 
  -2   7   6      175.36      170.14     10.46 o 
  -1   7   6      565.31      550.20     25.01 o 
   0   7   6     1108.71     1171.41     29.23 o 
   1   7   6      515.55      504.37     13.70 o 
   2   7   6     1295.33     1382.74     41.96 o 
   3   7   6     1334.23     1396.96     48.13 o 
   4   7   6       72.48       70.42      4.85 o 
   5   7   6      499.62      477.92     15.85 o 
   6   7   6      523.21      508.71     16.99 o 
   7   7   6      475.26      407.31     14.32 o 
   8   7   6       96.58       73.49      7.17 o 
   9   7   6      171.33      175.73     12.04 o 
  10   7   6        5.19        3.87      2.96 o 
  11   7   6       41.67       55.53      6.64 o 
  -4   8   6       60.97       71.99      7.36 o 
  -3   8   6      383.09      407.76     21.36 o 
  -2   8   6      120.63      111.71      6.74 o 
  -1   8   6      653.39      679.31     23.41 o 
   0   8   6       72.90       67.92      5.07 o 
   1   8   6       92.16       88.86      4.27 o 
   2   8   6      625.95      592.06     16.77 o 
   3   8   6     1444.93     1429.68     35.35 o 
   4   8   6      180.44      158.17     13.53 o 
   5   8   6     1076.18     1064.02     70.65 o 
   6   8   6      187.70      174.85      7.89 o 
   7   8   6      743.61      718.56     23.34 o 
   8   8   6        1.64        1.78      2.96 o 
   9   8   6      369.88      327.01     18.77 o 
  10   8   6       35.17       38.32      6.24 o 
  11   8   6       73.98       91.95      8.73 o 
  -3   9   6      350.36      395.41     21.61 o 
  -2   9   6       42.00       45.18      6.36 o 
  -1   9   6      528.49      530.33     26.00 o 
   0   9   6       18.86       16.10      3.41 o 
   1   9   6     2434.54     2516.33     72.91 o 
   2   9   6      209.83      205.41      7.58 o 
   3   9   6      877.35      867.52     30.10 o 
   4   9   6       18.98       23.84      3.15 o 
   5   9   6      859.45      857.81     27.12 o 
   6   9   6       11.55       20.52      3.65 o 
   7   9   6      702.66      685.76     22.85 o 
   8   9   6        7.24        9.80      2.65 o 
   9   9   6      528.72      455.47     24.63 o 
  10   9   6       42.85       48.11      7.33 o 
  11   9   6       80.55       98.50      9.42 o 
  -2  10   6       57.06       71.87      7.58 o 
  -1  10   6      326.31      338.57     19.18 o 
   0  10   6       62.61       68.28      7.20 o 
   1  10   6      587.65      607.40     29.25 o 
   2  10   6        1.13        1.68      2.88 o 
   3  10   6      562.44      550.55     18.96 o 
   4  10   6       56.15       63.26      4.98 o 
   5  10   6      549.79      568.71     19.67 o 
   6  10   6      181.91      190.59      9.15 o 
   7  10   6      300.36      307.61     12.81 o 
   8  10   6       98.61       97.30      7.79 o 
   9  10   6       58.81       63.65      5.65 o 
  10  10   6       16.15       20.20      5.30 o 
   0  11   6       80.53       97.06      8.92 o 
   1  11   6      252.68      289.56     17.30 o 
   2  11   6      100.57      103.20      9.07 o 
   3  11   6      317.96      309.67     17.71 o 
   4  11   6      267.53      268.59     11.64 o 
   5  11   6      128.98      144.91      7.96 o 
   6  11   6       40.88       46.89      4.90 o 
   7  11   6      154.47      157.23      8.76 o 
   8  11   6       88.23      101.97      6.86 o 
   9  11   6       75.00       86.28      6.33 o 
   3  12   6       59.31       67.50      7.42 o 
   4  12   6      127.81      137.50     10.82 o 
   5  12   6       27.74       30.12      4.31 o 
   6  12   6      132.21      144.40      8.82 o 
   7  12   6        6.31        9.15      3.24 o 
   8  12   6       86.05       94.86      6.99 o 
  -5  -7   7      107.82      107.51     10.01 o 
  -4  -7   7        0.20        1.65      3.46 o 
  -3  -7   7      220.35      208.78     15.18 o 
  -6  -6   7       31.58       24.94      5.11 o 
  -5  -6   7      163.89      137.75     11.04 o 
  -4  -6   7        5.02        4.18      3.71 o 
  -3  -6   7      317.40      317.68     19.46 o 
  -2  -6   7       58.45       55.34      8.20 o 
  -1  -6   7      153.18      162.07     13.72 o 
   0  -6   7       50.15       41.22      8.14 o 
  -5  -5   7       29.53       35.89      5.74 o 
  -4  -5   7       23.54       18.55      4.86 o 
  -3  -5   7      433.25      406.05     22.51 o 
  -2  -5   7      175.10      190.16     13.97 o 
  -1  -5   7      186.67      198.05     14.75 o 
   0  -5   7      134.40      142.71     12.81 o 
   1  -5   7      193.12      207.75     15.68 o 
   2  -5   7       65.89       73.08      8.79 o 
  -9  -4   7       65.24       89.55      8.79 o 
  -8  -4   7       40.14       45.93      6.36 o 
  -6  -4   7      256.96      320.37     18.99 o 
  -5  -4   7      134.19      144.70     10.45 o 
  -4  -4   7      408.27      385.78     20.61 o 
  -3  -4   7       80.19       83.62      8.42 o 
  -2  -4   7      379.74      404.43     22.26 o 
  -1  -4   7      100.94      108.53      9.95 o 
   0  -4   7      253.75      273.00     17.52 o 
   1  -4   7      185.38      196.96     14.47 o 
   2  -4   7      280.65      306.05     19.21 o 
   3  -4   7       80.25       91.48      9.79 o 
   4  -4   7      480.91      519.91     28.31 o 
  -9  -3   7       21.61       36.39      6.39 o 
  -8  -3   7       96.80      102.36      9.17 o 
  -7  -3   7       21.18       20.78      3.10 o 
  -6  -3   7      468.95      478.46     23.65 o 
  -5  -3   7       12.55       16.40      4.30 o 
  -4  -3   7      276.12      246.53     14.40 o 
  -3  -3   7       49.72       59.68      6.58 o 
  -2  -3   7      306.52      308.92     17.77 o 
  -1  -3   7      146.11      139.18     10.82 o 
   0  -3   7      796.39      825.06     38.85 o 
   1  -3   7       15.48       15.06      4.77 o 
   2  -3   7      345.66      386.34     21.67 o 
   3  -3   7       64.12       66.69      7.79 o 
   4  -3   7      237.05      222.34     15.15 o 
   5  -3   7        0.68        0.00      2.90 o 
  -9  -2   7        0.10        0.00      2.15 o 
  -8  -2   7      243.04      262.51     11.35 o 
  -7  -2   7       34.77       41.17      3.93 o 
  -6  -2   7      512.04      503.07     17.65 o 
  -5  -2   7        3.08        6.75      1.84 o 
  -4  -2   7      830.64      724.32     32.58 o 
  -3  -2   7       41.67       41.25      5.36 o 
  -2  -2   7      631.74      648.06     30.43 o 
  -1  -2   7      138.41      143.42     10.54 o 
   0  -2   7      766.99      759.84     35.42 o 
   1  -2   7        9.53       11.79      4.12 o 
   2  -2   7      920.15      880.31     40.56 o 
   3  -2   7       68.96       61.67      7.14 o 
   4  -2   7      397.10      365.08     20.61 o 
   5  -2   7        6.95       15.59      4.90 o 
   6  -2   7      278.93      267.08     16.84 o 
  -9  -1   7       14.08       10.48      4.27 o 
  -8  -1   7      284.88      292.73     15.11 o 
  -7  -1   7        0.38        0.00      1.57 o 
  -6  -1   7      278.64      278.47     11.23 o 
  -5  -1   7        0.50        0.00      1.42 o 
  -4  -1   7     1173.24     1175.48     36.33 o 
  -3  -1   7      109.37      116.14      8.08 o 
  -2  -1   7      198.83      184.14     11.22 o 
  -1  -1   7        0.30        0.00      1.87 o 
   0  -1   7      903.73      909.78     40.56 o 
   1  -1   7       50.45       53.66      6.20 o 
   2  -1   7      571.67      565.72     27.62 o 
   3  -1   7       63.48       60.61      6.83 o 
   4  -1   7      564.30      536.72     26.88 o 
   5  -1   7      145.80      134.20     10.54 o 
   6  -1   7      131.72      131.45     10.60 o 
   7  -1   7       66.27       64.42      7.48 o 
  -9   0   7       36.72       35.98      4.76 o 
  -8   0   7      167.60      163.25     17.44 o 
  -7   0   7       37.45       37.50      4.19 o 
  -6   0   7      281.41      284.25     18.82 o 
  -5   0   7       21.83       20.33      2.71 o 
  -4   0   7      502.48      534.01     18.02 o 
  -3   0   7      429.23      445.18     15.34 o 
  -2   0   7      484.84      456.06     21.39 o 
  -1   0   7      185.96      186.51     11.10 o 
   0   0   7     1402.04     1208.94     51.63 o 
   1   0   7       57.33       56.68      6.05 o 
   2   0   7      395.01      389.99     20.30 o 
   3   0   7      620.84      608.12     29.15 o 
   4   0   7      568.35      563.59     27.62 o 
   5   0   7       30.90       40.78      5.99 o 
   6   0   7      474.87      452.47     23.48 o 
   7   0   7      282.50      284.29     16.77 o 
   8   0   7       96.51      104.20      9.14 o 
  -8   1   7       83.81       90.39      6.48 o 
  -7   1   7      171.50      145.16      8.32 o 
  -6   1   7       81.20       82.01      5.67 o 
  -5   1   7       78.06       76.49      4.95 o 
  -4   1   7      286.49      319.35     12.02 o 
  -3   1   7      680.89      709.90     22.72 o 
  -2   1   7     1075.16     1107.35     34.23 o 
  -1   1   7      951.85     1002.47     42.47 o 
   0   1   7      855.04      798.28     35.08 o 
   1   1   7     1680.67     1555.34     64.95 o 
   2   1   7      266.60      283.51     15.68 o 
   3   1   7     1817.29     1796.70     75.05 o 
   4   1   7      385.33      348.24     18.77 o 
   5   1   7      565.13      596.64     28.72 o 
   6   1   7      268.89      295.24     16.81 o 
   7   1   7      500.02      510.47     25.38 o 
   8   1   7       14.82       17.87      4.52 o 
  -8   2   7       37.95       48.80      5.80 o 
  -7   2   7      387.48      410.74     23.01 o 
  -6   2   7      348.89      353.49     14.19 o 
  -5   2   7     1501.86     1456.33     67.08 o 
  -4   2   7       49.81       48.94      3.98 o 
  -3   2   7      956.24      965.75     30.31 o 
  -2   2   7       98.97       94.62      4.05 o 
  -1   2   7     1407.71     1538.04     46.34 o 
   0   2   7       71.05       67.97      5.39 o 
   1   2   7     2405.29     2407.94     97.22 o 
   3   2   7     1356.66     1393.24     58.84 o 
   4   2   7        0.33        2.06      2.59 o 
   5   2   7      851.60      931.45     41.34 o 
   6   2   7       67.07       69.44      6.83 o 
   7   2   7      414.06      433.55     22.01 o 
   8   2   7        0.36        1.59      3.02 o 
   9   2   7      153.27      147.32     10.38 o 
  -8   3   7        0.58        2.25      2.36 o 
  -7   3   7      305.16      317.34     13.75 o 
  -6   3   7        0.31        0.12      2.20 o 
  -5   3   7      303.68      319.99     12.92 o 
  -4   3   7       77.53       79.91      5.64 o 
  -3   3   7      993.08     1040.75     32.69 o 
  -2   3   7       61.07       60.24      3.88 o 
  -1   3   7     1681.63     1691.58     52.50 o 
   0   3   7       99.12       90.13      4.47 o 
   1   3   7     1222.48     1204.98     49.67 o 
   2   3   7        7.56        8.85      2.53 o 
   3   3   7      467.26      441.19     21.08 o 
   4   3   7      112.13      115.55      8.39 o 
   5   3   7      907.35      911.37     40.10 o 
   6   3   7        8.64        7.95      3.34 o 
   7   3   7      311.83      361.68     18.83 o 
   8   3   7        1.49        0.94      2.81 o 
   9   3   7      196.15      209.15     12.85 o 
  -7   4   7      179.07      182.34      9.67 o 
  -6   4   7        7.64        4.89      2.63 o 
  -5   4   7      524.94      540.68     19.40 o 
  -4   4   7       44.96       53.88      4.46 o 
  -3   4   7     1015.31     1052.74     64.56 o 
  -2   4   7      247.61      247.14      9.62 o 
  -1   4   7      276.43      261.35      7.55 o 
   0   4   7       41.12       46.05      2.93 o 
   1   4   7     1360.48     1406.96     42.31 o 
   2   4   7      181.77      182.46     15.71 o 
   3   4   7     1524.90     1557.52     63.76 o 
   4   4   7      131.23      113.40      7.86 o 
   5   4   7      442.36      438.01     21.20 o 
   6   4   7      238.10      239.61     13.59 o 
   7   4   7      221.28      282.14     15.46 o 
   8   4   7       32.40       34.30      5.08 o 
   9   4   7      149.90      160.35     10.82 o 
  10   4   7       52.51       53.41      6.27 o 
  -6   5   7       66.44       61.38      5.81 o 
  -5   5   7      372.82      382.73     15.19 o 
  -4   5   7      263.56      236.34     10.34 o 
  -3   5   7      602.41      611.57     20.76 o 
  -2   5   7      354.37      344.63     12.57 o 
  -1   5   7      724.80      741.14     23.47 o 
   0   5   7      486.61      499.81     12.91 o 
   1   5   7      910.58      869.76     21.34 o 
   2   5   7      878.13      894.80     32.69 o 
   3   5   7     1109.35     1062.91     32.65 o 
   4   5   7      393.62      333.87     11.85 o 
   5   5   7      348.30      323.67     16.49 o 
   6   5   7      282.33      255.92     14.19 o 
   7   5   7      656.86      670.10     30.81 o 
   8   5   7      443.95      447.11     22.29 o 
   9   5   7       44.87       46.99      5.92 o 
  10   5   7       76.01       88.52      7.92 o 
  -6   6   7      214.69      205.04     11.52 o 
  -5   6   7      175.77      178.85      9.31 o 
  -4   6   7      232.90      225.45     21.05 o 
  -3   6   7      820.27      780.71     25.94 o 
  -2   6   7      898.30      877.91     28.10 o 
  -1   6   7      774.51      739.39     23.69 o 
   0   6   7      815.85      832.88     20.80 o 
   1   6   7      822.92      783.45     19.58 o 
   2   6   7     1201.84     1092.99     26.63 o 
   3   6   7      508.29      454.33     15.14 o 
   4   6   7      452.73      420.30     16.65 o 
   5   6   7      591.93      559.48     25.79 o 
   6   6   7      359.71      315.66     16.62 o 
   7   6   7      133.04      116.64      8.79 o 
   8   6   7      421.06      390.92     20.39 o 
   9   6   7       23.53       27.25      5.02 o 
  10   6   7      119.70      135.97     10.26 o 
  -5   7   7       91.78       86.31      6.22 o 
  -4   7   7      215.32      229.48     11.12 o 
  -3   7   7      281.90      258.92     11.22 o 
  -2   7   7      835.93      807.61     30.99 o 
  -1   7   7      340.85      336.77     12.59 o 
   0   7   7     1644.14     1709.94     51.48 o 
   1   7   7      169.96      161.74      5.58 o 
   2   7   7     1218.92     1143.62     28.12 o 
   3   7   7      146.64      154.28     13.27 o 
   4   7   7     1630.06     1497.47     61.83 o 
   5   7   7       29.58       35.20      4.71 o 
   6   7   7      354.39      312.01     16.65 o 
   7   7   7        4.86        0.06      2.28 o 
   8   7   7      330.99      288.16     16.49 o 
   9   7   7       21.61       19.95      4.55 o 
  10   7   7      156.46      172.33     11.97 o 
  -4   8   7      401.27      381.05     15.83 o 
  -3   8   7        0.14        3.55      2.11 o 
  -2   8   7      538.32      516.98     18.84 o 
  -1   8   7       94.49       91.56      5.80 o 
   0   8   7     1329.95     1374.80     44.35 o 
   1   8   7        0.03        0.00      1.07 o 
   2   8   7      758.11      746.14     25.97 o 
   3   8   7       62.20       62.82      3.42 o 
   4   8   7      931.01      904.80     27.57 o 
   5   8   7      106.04      111.12      8.39 o 
   6   8   7      541.77      519.98     25.19 o 
   7   8   7       13.38       16.77      4.24 o 
   8   8   7      265.35      234.22     14.62 o 
   9   8   7       91.82       95.81      8.79 o 
  10   8   7       78.10       85.06      8.42 o 
  -3   9   7       23.58       24.54      4.65 o 
  -2   9   7      330.35      341.25     22.46 o 
  -1   9   7       28.79       28.01      3.84 o 
   0   9   7      908.62      926.43     30.71 o 
   1   9   7      672.60      701.96     19.30 o 
   2   9   7      329.06      348.94     10.91 o 
   3   9   7      286.83      282.47     10.80 o 
   4   9   7      596.97      563.81     18.66 o 
   5   9   7      258.64      253.35     10.16 o 
   6   9   7      318.50      329.69     17.96 o 
   7   9   7      200.87      205.16     13.53 o 
   8   9   7      101.69      106.45      9.29 o 
   9   9   7       44.91       39.57      6.49 o 
  10   9   7      203.55      205.47     14.44 o 
  -1  10   7       43.42       47.77      6.45 o 
   0  10   7      372.52      398.22     20.95 o 
   1  10   7      142.78      148.21      8.29 o 
   2  10   7      447.98      466.72     21.81 o 
   3  10   7      127.08      133.79      6.96 o 
   4  10   7      316.99      310.77     12.12 o 
   5  10   7      272.04      269.62     11.03 o 
   6  10   7      143.33      156.85      7.93 o 
   7  10   7      295.37      270.67     16.65 o 
   8  10   7       28.94       34.52      6.02 o 
   9  10   7        6.88        7.61      3.62 o 
  10  10   7       86.11       91.11      9.48 o 
   0  11   7       87.24       86.62      8.23 o 
   1  11   7      189.98      191.69     13.06 o 
   2  11   7      125.68      153.53     11.10 o 
   3  11   7      180.15      194.54     11.30 o 
   4  11   7      158.18      161.42      8.21 o 
   5  11   7      278.71      287.94     12.06 o 
   6  11   7      166.61      178.47      8.95 o 
   7  11   7      361.02      384.84     22.01 o 
   8  11   7        6.03        6.49      4.21 o 
   9  11   7       37.19       43.56      7.11 o 
   3  12   7      148.13      167.18     12.00 o 
   4  12   7       22.89       28.40      4.14 o 
   5  12   7      216.13      229.90     10.81 o 
   6  12   7        0.22        4.03      2.44 o 
   7  12   7       91.80      105.04      7.03 o 
  -4  -6   8      174.05      159.58     13.10 o 
  -3  -6   8       99.13       98.84     10.41 o 
  -2  -6   8       65.35       74.24      9.82 o 
  -5  -5   8       22.63       19.95      5.24 o 
  -4  -5   8       93.93       97.93      9.57 o 
  -3  -5   8      128.61      134.66     11.82 o 
  -2  -5   8       18.29       20.95      6.05 o 
  -1  -5   8      116.33      111.06     11.26 o 
   0  -5   8       27.74       32.36      7.39 o 
   1  -5   8       48.17       60.52      9.17 o 
  -6  -4   8       63.82       82.31      9.14 o 
  -4  -4   8        0.16        1.43      3.06 o 
  -3  -4   8      253.25      250.74     16.12 o 
  -2  -4   8        4.53        2.93      4.15 o 
  -1  -4   8      204.11      216.73     15.50 o 
   0  -4   8       16.02       22.04      6.39 o 
   1  -4   8      136.87      142.46     12.66 o 
   2  -4   8       21.55       21.70      5.58 o 
  -7  -3   8       10.35       19.83      4.83 o 
  -6  -3   8       64.63       74.46      8.11 o 
  -5  -3   8      449.01      504.98     27.41 o 
  -4  -3   8        7.03        9.38      3.96 o 
  -3  -3   8      431.41      406.11     21.83 o 
  -2  -3   8        4.49        7.70      3.87 o 
  -1  -3   8      292.67      300.26     18.30 o 
   0  -3   8        0.72        1.75      3.74 o 
   1  -3   8      473.34      464.91     25.57 o 
   2  -3   8        9.84        8.11      3.99 o 
   3  -3   8      168.76      173.17     13.38 o 
   4  -3   8        9.06       14.72      4.86 o 
  -8  -2   8        1.71        0.59      3.18 o 
  -7  -2   8      153.38      169.21     11.75 o 
  -6  -2   8       18.05       14.25      4.27 o 
  -5  -2   8      447.79      469.53     25.22 o 
  -3  -2   8      591.05      579.90     28.00 o 
  -2  -2   8       47.07       42.40      6.08 o 
  -1  -2   8      667.14      641.98     31.24 o 
   0  -2   8        4.77        6.05      3.62 o 
   1  -2   8     1127.98     1149.89     51.73 o 
   2  -2   8      198.24      201.57     14.12 o 
   3  -2   8      208.61      199.92     14.06 o 
   4  -2   8       15.41       12.35      4.46 o 
   5  -2   8      162.75      141.18     11.69 o 
  -8  -1   8       15.58       14.06      4.15 o 
  -7  -1   8      215.02      226.55     14.31 o 
  -6  -1   8       59.61       53.32      6.67 o 
  -5  -1   8      292.79      307.61     17.99 o 
  -4  -1   8       43.39       47.95      6.30 o 
  -3  -1   8      549.95      511.81     24.51 o 
  -2  -1   8       37.01       33.58      5.05 o 
  -1  -1   8      876.08      854.40     38.79 o 
   0  -1   8      331.84      341.91     18.99 o 
   1  -1   8      404.10      389.77     21.23 o 
   2  -1   8      422.70      415.31     22.45 o 
   3  -1   8      347.94      290.62     17.52 o 
   4  -1   8      157.85      138.15     11.07 o 
   5  -1   8       22.53       16.99      4.93 o 
   6  -1   8      123.98      114.27     10.38 o 
  -8   0   8       76.86       81.10      8.51 o 
  -7   0   8      254.97      262.68     16.06 o 
  -6   0   8      164.69      169.30     11.82 o 
  -5   0   8      101.41      112.56      9.29 o 
  -4   0   8      405.23      384.94     21.26 o 
  -3   0   8      542.24      499.74     26.22 o 
  -2   0   8      768.59      716.56     32.24 o 
  -1   0   8      197.53      185.98     11.66 o 
   0   0   8      728.45      712.48     33.05 o 
   1   0   8      375.85      336.92     18.55 o 
   2   0   8      783.34      737.54     34.73 o 
   3   0   8      149.73      137.62     10.79 o 
   4   0   8      390.15      368.44     20.55 o 
   5   0   8       67.12       59.68      7.08 o 
   6   0   8      384.48      359.34     20.42 o 
   7   0   8       11.27       11.75      4.24 o 
  -8   1   8      113.30      115.49      7.47 o 
  -7   1   8      120.36      132.14     10.66 o 
  -6   1   8      464.58      476.51     25.50 o 
  -5   1   8       37.44       31.30      5.24 o 
  -4   1   8      441.09      443.24     23.79 o 
  -3   1   8       88.18       91.04      8.36 o 
  -2   1   8      839.44      855.86     34.72 o 
  -1   1   8      151.98      155.21      9.88 o 
   0   1   8     1066.17      997.20     43.53 o 
   1   1   8      144.07      142.40     10.16 o 
   2   1   8     1598.15     1470.16     62.79 o 
   3   1   8      131.98      126.81     10.13 o 
   4   1   8      915.25      886.11     40.63 o 
   5   1   8       12.00       10.23      4.05 o 
   6   1   8      158.46      177.81     12.35 o 
   7   1   8        1.27        0.00      2.84 o 
   8   1   8      191.83      210.30     13.81 o 
  -7   2   8        0.05        0.84      2.33 o 
  -6   2   8      817.30      789.40     69.30 o 
  -5   2   8       58.41       61.77      7.30 o 
  -4   2   8      303.75      350.05     19.83 o 
  -3   2   8       17.81       21.08      4.43 o 
  -2   2   8     1237.07     1255.43     58.37 o 
  -1   2   8        8.17       18.07     10.10 o 
   0   2   8     1274.79     1335.78     55.75 o 
   1   2   8       74.23       74.61      6.80 o 
   2   2   8      253.10      242.11     14.06 o 
   3   2   8      363.67      366.98     19.58 o 
   4   2   8     1917.06     1999.58     83.34 o 
   5   2   8        7.49       10.01      3.93 o 
   6   2   8      281.79      295.55     17.02 o 
   7   2   8       53.69       48.73      6.52 o 
   8   2   8      164.97      171.27     11.82 o 
  -7   3   8        0.53        2.56      2.54 o 
  -6   3   8      442.86      480.95     28.03 o 
  -5   3   8       57.07       52.18      4.77 o 
  -4   3   8      462.52      465.88     24.91 o 
  -3   3   8        2.13        3.21      2.81 o 
  -2   3   8     1216.24     1298.02     60.05 o 
  -1   3   8       28.28       31.34      2.75 o 
   0   3   8     1319.71     1347.32     41.17 o 
   1   3   8      197.18      186.14     10.63 o 
   2   3   8      295.47      262.15     14.03 o 
   3   3   8       81.13       78.42      6.86 o 
   4   3   8      794.89      809.26     36.45 o 
   5   3   8      349.92      359.15     19.08 o 
   6   3   8      383.05      402.18     20.89 o 
   7   3   8       49.50       55.31      6.33 o 
   8   3   8      116.45      118.14      9.26 o 
   9   3   8       13.13       21.05      4.71 o 
  -7   4   8       82.88      101.92      7.25 o 
  -6   4   8      188.95      229.48     15.85 o 
  -5   4   8       50.89       53.76      4.98 o 
  -4   4   8      613.18      667.88     22.86 o 
  -3   4   8      172.59      170.27     11.69 o 
  -2   4   8      830.16      866.10     41.53 o 
  -1   4   8      259.81      260.16      9.56 o 
   0   4   8      946.26      963.44     29.92 o 
   1   4   8      528.65      515.40     17.16 o 
   2   4   8      427.42      383.19     13.51 o 
   3   4   8      163.87      177.07     10.51 o 
   4   4   8      418.39      384.81     19.30 o 
   5   4   8      725.72      694.52     31.83 o 
   6   4   8      272.88      257.42     14.81 o 
   7   4   8      171.37      176.75     11.57 o 
   8   4   8       15.15       17.15      4.30 o 
   9   4   8       65.75       63.23      6.92 o 
  -6   5   8       74.68       86.52      7.36 o 
  -5   5   8      222.80      238.34     10.99 o 
  -4   5   8      323.95      336.61     30.21 o 
  -3   5   8      307.93      308.60     12.15 o 
  -2   5   8      246.29      228.20     14.16 o 
  -1   5   8      977.99      944.54     44.52 o 
   0   5   8       31.53       31.71      2.68 o 
   1   5   8      428.91      408.59     14.56 o 
   2   5   8      297.35      271.06     10.00 o 
   3   5   8      975.32      922.04     63.34 o 
   4   5   8       59.79       59.99      5.67 o 
   5   5   8      420.60      395.85     19.80 o 
   6   5   8       54.45       50.07      5.83 o 
   7   5   8      275.20      283.33     15.96 o 
   8   5   8       72.77       73.46      7.26 o 
   9   5   8      160.08      167.21     11.38 o 
  -5   6   8      315.08      336.03     14.28 o 
  -4   6   8      225.08      225.44     10.44 o 
  -3   6   8      956.26      892.20     29.36 o 
  -2   6   8       66.21       67.42      4.60 o 
  -1   6   8      810.10      758.46     36.85 o 
   0   6   8      146.97      140.65      7.05 o 
   1   6   8     1141.65     1031.82     71.59 o 
   2   6   8       57.92       51.88      3.50 o 
   3   6   8     1148.51     1021.12     34.56 o 
   4   6   8      198.15      174.62     14.23 o 
   5   6   8      587.21      561.66     26.22 o 
   6   6   8        7.65        6.61      3.27 o 
   7   6   8      334.51      323.61     17.65 o 
   8   6   8       62.59       65.10      7.05 o 
   9   6   8      175.59      174.82     12.04 o 
  10   6   8        8.63        8.54      3.71 o 
  -4   7   8        0.03        0.37      1.96 o 
  -3   7   8      461.51      446.37     19.10 o 
  -2   7   8        0.71        2.29      1.99 o 
  -1   7   8      643.97      611.52     31.34 o 
   0   7   8        6.59        7.30      2.99 o 
   1   7   8     1220.40     1223.85     37.56 o 
   2   7   8       53.81       54.51      3.80 o 
   3   7   8     1012.48      951.48     29.71 o 
   4   7   8      150.85      149.16      9.38 o 
   5   7   8      164.07      164.97     10.41 o 
   6   7   8        8.66        9.54      3.55 o 
   7   7   8      317.68      286.29     16.31 o 
   8   7   8        5.40       13.97      4.05 o 
   9   7   8      154.41      166.62     11.97 o 
  10   7   8        0.25        0.00      2.43 o 
  -3   8   8      342.05      338.75     14.13 o 
  -2   8   8      120.19      119.79     14.87 o 
  -1   8   8      357.61      338.89     20.91 o 
   0   8   8       66.36       78.04      8.01 o 
   1   8   8      192.57      190.86      8.41 o 
   2   8   8        3.98        3.76      1.66 o 
   3   8   8      600.28      625.41     30.43 o 
   4   8   8      231.81      214.54     12.28 o 
   5   8   8      364.93      359.81     18.46 o 
   6   8   8       48.63       39.60      5.43 o 
   7   8   8      218.35      198.05     12.88 o 
   8   8   8       60.28       48.33      6.55 o 
   9   8   8       50.03       52.69      7.20 o 
  10   8   8       12.91       16.12      4.49 o 
  -2   9   8      133.56      146.82      8.13 o 
  -1   9   8      202.11      208.43      9.75 o 
   0   9   8       69.74       76.06      5.39 o 
   1   9   8      477.47      457.77     25.82 o 
   2   9   8      913.63      945.44     30.88 o 
   3   9   8       67.69       77.64      6.80 o 
   4   9   8      319.32      302.19     16.21 o 
   5   9   8      177.63      183.65     11.66 o 
   6   9   8       81.92       91.48      8.04 o 
   7   9   8      170.58      178.94     12.50 o 
   8   9   8      122.29      116.83      9.85 o 
   9   9   8      167.70      172.11     12.66 o 
  10   9   8      233.85      238.71     15.90 o 
  -1  10   8       69.38       80.75      5.80 o 
   0  10   8      327.58      348.85     14.40 o 
   1  10   8      203.97      234.46     10.84 o 
   2  10   8      616.29      632.84     30.31 o 
   3  10   8       44.84       51.32      6.39 o 
   4  10   8      140.58      150.69     10.76 o 
   5  10   8       79.39       83.00      7.73 o 
   6  10   8      205.25      203.63     13.38 o 
   7  10   8       49.97       49.82      7.02 o 
   8  10   8      192.36      183.86     13.47 o 
   9  10   8        0.21        2.99      3.12 o 
   1  11   8       65.91       86.55      8.14 o 
   3  11   8        2.85        1.37      3.62 o 
   4  11   8      130.76      137.87     10.88 o 
   5  11   8       22.23       22.23      5.52 o 
   6  11   8      132.17      148.63     11.51 o 
   7  11   8       64.64       74.30      8.39 o 
   8  11   8      170.61      179.59     13.75 o 
   4  12   8      274.16      286.16     17.93 o 
   5  12   8        2.48        0.00      3.68 o 
   6  12   8       79.61       83.87      9.10 o 
  -6  -4   9       84.38      116.95     12.10 o 
  -4  -4   9       92.80       92.07      9.23 o 
  -3  -4   9        0.01        0.00      3.21 o 
  -2  -4   9      259.77      295.17     19.27 o 
  -1  -4   9        9.85        7.02      4.61 o 
   0  -4   9      114.64      129.86     12.57 o 
   1  -4   9        0.37        6.49      5.21 o 
  -6  -3   9      120.35      153.06     12.75 o 
  -5  -3   9        6.05        2.06      4.58 o 
  -3  -3   9       50.01       55.31      7.42 o 
  -2  -3   9      348.20      370.28     21.45 o 
  -1  -3   9       63.55       68.03      8.89 o 
   0  -3   9      148.98      161.70     13.41 o 
   1  -3   9       54.12       56.28      8.45 o 
   2  -3   9       86.41       89.67     10.04 o 
  -7  -2   9       75.49       85.74      8.85 o 
  -6  -2   9      134.56      138.59     11.44 o 
  -5  -2   9       90.95       87.64      9.04 o 
  -3  -2   9      119.39      133.23     10.45 o 
  -2  -2   9      208.78      194.56     13.59 o 
  -1  -2   9      140.13      144.48     11.57 o 
   0  -2   9      211.44      209.68     14.90 o 
   1  -2   9      106.69      114.33     10.66 o 
   2  -2   9      212.84      225.67     16.06 o 
   3  -2   9       72.36       78.57      8.82 o 
   4  -2   9       83.40       74.64      8.45 o 
  -7  -1   9       49.48       63.82      7.61 o 
  -6  -1   9      175.27      199.48     13.91 o 
  -5  -1   9      289.77      292.90     18.08 o 
  -4  -1   9      276.93      252.49     16.37 o 
  -3  -1   9      209.83      221.81     13.53 o 
  -2  -1   9       98.49       95.72      8.61 o 
  -1  -1   9      282.33      267.49     16.28 o 
   0  -1   9      198.63      186.08     13.25 o 
   1  -1   9      315.71      311.54     18.74 o 
   2  -1   9       84.67       75.33      8.54 o 
   3  -1   9      138.83      138.50     11.72 o 
   4  -1   9       33.86       33.39      6.24 o 
   5  -1   9      160.10      157.61     12.53 o 
  -7   0   9       90.61       99.03      9.29 o 
  -6   0   9       52.17       46.68      6.49 o 
  -5   0   9      312.54      325.85     19.39 o 
  -4   0   9      114.85      105.48      9.32 o 
  -3   0   9      618.11      634.34     32.68 o 
  -2   0   9       41.35       47.42      5.92 o 
  -1   0   9      315.06      316.84     17.62 o 
   0   0   9       14.09       12.28      4.24 o 
   1   0   9      441.93      410.41     22.17 o 
   2   0   9        3.24        3.59      3.52 o 
   3   0   9      360.25      349.52     20.42 o 
   4   0   9        0.31        2.40      3.15 o 
   5   0   9      129.93      123.81     10.57 o 
   6   0   9        0.03        3.21      3.40 o 
  -7   1   9      102.30      126.15     10.66 o 
  -6   1   9       33.19       45.77      6.61 o 
  -5   1   9      115.41      124.12     10.29 o 
  -4   1   9       12.35        9.51      4.37 o 
  -3   1   9      745.51      771.75     38.51 o 
  -2   1   9       27.28       31.08      3.56 o 
  -1   1   9      723.08      721.39     32.86 o 
   0   1   9       12.97       19.61      4.37 o 
   1   1   9      617.81      577.53     28.34 o 
   2   1   9      105.77      178.87     12.53 o 
   3   1   9      391.62      385.28     21.42 o 
   4   1   9       26.19       30.34      6.11 o 
   6   1   9        0.38        1.81      3.18 o 
   7   1   9      245.64      247.28     15.87 o 
  -7   2   9      144.59      161.85     12.94 o 
  -6   2   9       11.14       12.44      4.55 o 
  -5   2   9      911.85      964.06     46.99 o 
  -4   2   9      475.95      504.07     27.06 o 
  -3   2   9      506.17      545.20     28.84 o 
  -2   2   9        1.32        2.09      2.99 o 
  -1   2   9      580.31      584.82     19.93 o 
   0   2   9      143.39      145.08      9.79 o 
   1   2   9      963.89      939.46     41.62 o 
   2   2   9      257.98      232.35     14.22 o 
   3   2   9      824.46      768.63     35.89 o 
   4   2   9      272.80      288.13     17.12 o 
   5   2   9      205.34      209.24     13.87 o 
   6   2   9       23.86       27.31      5.58 o 
   7   2   9      119.09      120.85     10.10 o 
  -6   3   9       71.24       71.65      8.98 o 
  -5   3   9      344.42      357.03     21.36 o 
  -4   3   9       56.21       55.97      7.05 o 
  -3   3   9      216.17      248.06     15.90 o 
  -2   3   9      122.54      142.33     10.79 o 
  -1   3   9      520.21      526.66     17.79 o 
   0   3   9      264.22      273.36     10.65 o 
   1   3   9      591.43      560.07     25.82 o 
   2   3   9      644.49      594.03     27.72 o 
   3   3   9       41.97       33.55      5.21 o 
   4   3   9        2.25        1.84      3.46 o 
   5   3   9      326.89      299.85     17.21 o 
   6   3   9       68.99       82.53      7.95 o 
   7   3   9       65.90       66.75      7.17 o 
   8   3   9      106.15      118.95      9.70 o 
  -6   4   9      102.75      117.58     11.66 o 
  -5   4   9      116.98      138.87     11.82 o 
  -4   4   9       51.53       58.27      7.61 o 
  -3   4   9       96.15      106.91      9.17 o 
  -2   4   9      469.99      531.26     27.94 o 
  -1   4   9      322.52      315.60     18.27 o 
   0   4   9       72.80       76.43      4.44 o 
   1   4   9      555.69      490.16     16.79 o 
   2   4   9      475.00      473.51     16.56 o 
   3   4   9      254.06      220.78     12.81 o 
   4   4   9      519.14      488.42     23.95 o 
   5   4   9      127.19      100.05      8.57 o 
   6   4   9      306.29      327.82     18.27 o 
   7   4   9       26.54       28.12      5.18 o 
   8   4   9       49.68       52.51      6.70 o 
  -5   5   9       23.48       20.39      6.17 o 
  -4   5   9      254.97      277.59     17.93 o 
  -3   5   9       55.78       51.04      6.49 o 
  -2   5   9      528.75      538.71     28.22 o 
  -1   5   9       25.27       27.72      4.71 o 
   0   5   9      460.56      455.74     28.97 o 
   1   5   9       53.58       50.32      3.56 o 
   2   5   9      817.15      777.47     25.00 o 
   3   5   9       78.69       71.28      4.52 o 
   4   5   9      648.20      624.14     28.75 o 
   5   5   9        0.71        0.00      2.40 o 
   6   5   9      527.76      483.96     24.20 o 
   7   5   9       18.82       19.21      4.58 o 
   8   5   9      243.74      241.36     14.78 o 
   9   5   9       13.19       12.10      4.30 o 
  -5   6   9        4.63        4.24      4.46 o 
  -4   6   9      446.67      447.95     26.19 o 
  -3   6   9        0.01        0.72      3.12 o 
  -2   6   9      526.83      519.98     27.69 o 
  -1   6   9       53.29       49.45      6.24 o 
   0   6   9      697.25      697.82     34.27 o 
   1   6   9        7.39        9.50      1.97 o 
   2   6   9      832.68      757.84     24.31 o 
   3   6   9        0.88        2.81      3.18 o 
   4   6   9      618.28      572.79     19.29 o 
   5   6   9        7.86        4.24      2.99 o 
   6   6   9      559.45      487.70     24.20 o 
   7   6   9        0.09        0.00      2.46 o 
   8   6   9      209.43      220.19     14.03 o 
   9   6   9        7.73       12.35      4.15 o 
  -4   7   9      220.02      217.85     16.40 o 
  -3   7   9       15.06       14.97      4.77 o 
  -2   7   9      665.21      637.96     33.52 o 
  -1   7   9      129.10      130.39     10.38 o 
   0   7   9      494.01      466.47     24.63 o 
   1   7   9       91.03       90.84      5.04 o 
   2   7   9      375.74      361.21     12.93 o 
   3   7   9        7.09       11.48      5.07 o 
   4   7   9      631.30      562.88     26.03 o 
   5   7   9       31.36       31.34      4.77 o 
   6   7   9      182.11      167.84     11.29 o 
   7   7   9       48.35       47.30      6.42 o 
   8   7   9      244.29      231.32     14.72 o 
   9   7   9       42.03       53.04      7.05 o 
  -3   8   9      137.27      132.73     12.04 o 
  -2   8   9      196.87      186.58     14.28 o 
  -1   8   9      184.85      177.19     13.25 o 
   0   8   9      211.18      208.25     14.06 o 
   1   8   9      131.42      138.40     10.23 o 
   2   8   9      235.40      237.19      9.61 o 
   3   8   9       52.11       48.47      3.65 o 
   4   8   9      312.90      280.24     15.06 o 
   5   8   9      290.20      282.27     15.59 o 
   6   8   9       35.74       27.81      4.99 o 
   7   8   9       68.87       65.32      7.20 o 
   8   8   9      113.39      102.55      9.14 o 
   9   8   9       47.06       54.28      7.20 o 
  -2   9   9       90.42       92.57     10.07 o 
  -1   9   9      145.28      147.57     12.57 o 
   0   9   9       98.53      103.48      9.85 o 
   1   9   9      373.50      397.94     22.89 o 
   2   9   9       38.12       37.73      3.80 o 
   3   9   9       19.32       22.39      4.37 o 
   4   9   9      101.30       87.46      7.58 o 
   5   9   9      182.81      172.70     11.32 o 
   6   9   9       69.08       71.06      7.30 o 
   7   9   9       61.16       72.74      7.70 o 
   8   9   9       46.05       41.97      6.77 o 
   9   9   9      138.91      131.54     10.85 o 
   0  10   9       42.90       46.46      7.51 o 
   1  10   9      178.36      190.07     14.65 o 
   3  10   9      643.04      602.60     28.84 o 
   4  10   9        8.87       12.78      4.02 o 
   5  10   9      160.52      161.17     11.22 o 
   6  10   9       19.84       16.18      4.61 o 
   7  10   9      117.01      119.42     10.29 o 
   8  10   9        6.74        6.70      4.30 o 
   4  11   9        4.65        2.00      3.55 o 
   5  11   9      187.04      193.19     13.34 o 
   6  11   9        0.30        2.93      3.62 o 
   7  11   9      249.08      250.90     16.21 o 
  -3  -3  10      136.34      158.80     12.85 o 
  -2  -3  10       86.86       90.61     10.13 o 
  -1  -3  10       89.93      114.18     11.63 o 
   0  -3  10       45.59       43.43      8.04 o 
  -5  -2  10      105.53      122.75     11.51 o 
  -4  -2  10      170.44      171.86     13.75 o 
  -2  -2  10      196.33      197.02     14.22 o 
  -1  -2  10       30.92       28.00      6.27 o 
   0  -2  10       74.27       80.44      9.35 o 
   1  -2  10      101.99       92.60     10.13 o 
   2  -2  10      233.82      222.53     16.49 o 
  -6  -1  10      109.82      130.70     11.44 o 
  -5  -1  10       58.64       68.53      8.64 o 
  -4  -1  10      156.67      159.86     12.97 o 
  -2  -1  10      226.97      239.64     15.28 o 
  -1  -1  10       21.80       13.16      4.77 o 
   0  -1  10      167.57      158.14     12.50 o 
   1  -1  10       19.23       20.24      5.96 o 
   2  -1  10      123.48      133.48     11.85 o 
   3  -1  10        6.26       11.82      5.27 o 
  -6   0  10      160.32      173.04     13.19 o 
  -5   0  10        1.58        1.12      3.84 o 
  -4   0  10      154.39      169.05     13.06 o 
  -3   0  10       18.27       18.77      5.21 o 
  -2   0  10      337.71      340.29     18.68 o 
  -1   0  10      102.93      110.56      9.57 o 
   0   0  10      215.27      205.75     14.00 o 
   1   0  10        5.06        1.93      3.84 o 
   2   0  10      196.99      240.92     16.24 o 
   3   0  10        6.07        7.36      4.83 o 
   4   0  10       90.08       93.91      9.85 o 
   5   0  10        4.83       11.32      4.49 o 
  -6   1  10      113.33      114.58     10.48 o 
  -5   1  10       46.29       47.39      6.95 o 
  -4   1  10      131.07      149.07     11.85 o 
  -3   1  10        8.04        7.51      4.37 o 
  -2   1  10      243.76      250.68     16.46 o 
  -1   1  10      185.72      170.64     11.60 o 
   0   1  10      196.12      178.75     12.25 o 
   1   1  10       25.98       35.39      6.20 o 
   2   1  10      155.21      180.75     13.10 o 
   3   1  10       70.13       71.65      8.26 o 
   4   1  10       80.91       91.89      9.73 o 
   5   1  10       51.70       52.35      7.39 o 
  -6   2  10      100.07      114.46     10.41 o 
  -5   2  10      215.04      238.99     16.21 o 
  -4   2  10       23.62       29.93      6.24 o 
  -3   2  10       66.31       77.39      8.42 o 
  -2   2  10      259.10      258.13     16.84 o 
  -1   2  10       41.48       47.68      5.21 o 
   0   2  10      204.48      226.61     13.59 o 
   1   2  10      117.43      116.27      9.26 o 
   2   2  10      316.03      299.82     17.43 o 
   3   2  10      168.17      165.62     12.35 o 
   4   2  10      314.90      301.60     18.30 o 
   5   2  10       90.69      101.55      9.57 o 
   6   2  10       46.10       48.64      6.95 o 
  -5   3  10       45.40       51.63      7.64 o 
  -4   3  10      338.98      346.68     20.98 o 
  -3   3  10      354.92      361.83     21.45 o 
  -2   3  10      306.75      297.08     18.36 o 
  -1   3  10      187.32      204.41     14.06 o 
   0   3  10      114.20      105.65      6.01 o 
   1   3  10      399.81      399.75     20.08 o 
   2   3  10      164.93      146.39     10.45 o 
   3   3  10       51.91       63.11      7.11 o 
   4   3  10      320.30      290.75     17.27 o 
   5   3  10      219.73      250.34     15.90 o 
   6   3  10       11.73        9.57      3.87 o 
   7   3  10       91.92       99.37      9.10 o 
  -5   4  10      176.95      187.61     14.50 o 
  -4   4  10       12.33       15.31      5.11 o 
  -3   4  10      208.22      218.75     14.87 o 
  -2   4  10      108.49       94.22      9.07 o 
  -1   4  10      529.80      572.48     30.12 o 
   0   4  10      131.15      118.96      7.61 o 
   1   4  10      689.34      654.01     21.91 o 
   2   4  10        9.13       10.13      3.27 o 
   3   4  10      279.79      271.76     15.37 o 
   4   4  10        4.59        6.33      3.46 o 
   5   4  10      365.60      364.86     20.05 o 
   6   4  10        4.60        6.17      3.99 o 
   7   4  10      124.31      118.48      9.85 o 
  -4   5  10       10.52        9.54      4.05 o 
  -3   5  10      284.71      305.46     18.99 o 
  -2   5  10        0.02        0.94      2.87 o 
  -1   5  10      786.36      831.30     41.13 o 
   0   5  10       21.89       17.68      4.40 o 
   1   5  10      124.99      119.20     11.38 o 
   2   5  10        0.48        3.18      1.87 o 
   3   5  10      483.01      454.79     16.27 o 
   4   5  10        5.36        8.48      3.62 o 
   5   5  10      415.75      371.56     19.92 o 
   6   5  10        9.40       12.50      4.37 o 
   7   5  10      167.93      167.28     11.88 o 
   8   5  10       33.33       40.28      6.24 o 
  -4   6  10        6.22        8.08      3.65 o 
  -3   6  10      316.04      326.88     20.30 o 
  -2   6  10       85.76       96.09      9.17 o 
  -1   6  10      440.46      408.10     22.76 o 
   0   6  10       50.36       55.94      6.52 o 
   1   6  10      420.06      410.67     18.69 o 
   2   6  10       84.73       90.79      5.20 o 
   3   6  10      533.89      477.07     16.70 o 
   4   6  10       77.51       71.46      5.66 o 
   5   6  10      332.63      275.72     15.65 o 
   6   6  10       98.51      117.67      9.73 o 
   7   6  10      137.47      132.85     10.48 o 
   8   6  10        2.40        0.65      2.62 o 
  -3   7  10      167.68      176.66     13.84 o 
  -2   7  10       14.37       16.65      4.80 o 
  -1   7  10      274.56      257.66     16.49 o 
   0   7  10      121.10      120.54      9.76 o 
   1   7  10      342.94      349.83     19.52 o 
   2   7  10      115.13      114.25      5.88 o 
   3   7  10      308.41      261.92     10.37 o 
   4   7  10      178.74      181.71     11.19 o 
   5   7  10       70.00       58.21      6.27 o 
   6   7  10       56.72       63.48      7.23 o 
   7   7  10      112.11       97.65      9.10 o 
   8   7  10       49.88       52.44      6.89 o 
  -2   8  10       36.01       50.32      7.33 o 
  -1   8  10       82.28       87.58      8.82 o 
   0   8  10      138.70      145.33     11.19 o 
   1   8  10      261.79      248.53     15.43 o 
   2   8  10      145.01      141.70      6.91 o 
   3   8  10      160.18      144.69     12.21 o 
   4   8  10      186.60      179.47     11.16 o 
   5   8  10      116.03      103.64      8.36 o 
   6   8  10      307.77      289.16     16.65 o 
   7   8  10        8.79        6.98      3.93 o 
   8   8  10      113.76      111.37     10.07 o 
  -1   9  10       19.11       17.90      4.99 o 
   0   9  10       74.75       79.20      8.48 o 
   1   9  10       88.97       90.64      8.70 o 
   2   9  10      195.29      214.01     14.03 o 
   3   9  10       15.40       13.25      3.80 o 
   4   9  10      263.21      250.65     14.47 o 
   5   9  10       17.26       19.02      4.61 o 
   6   9  10      231.19      223.40     14.06 o 
   7   9  10        3.18        2.74      3.43 o 
   8   9  10      129.80      129.18     10.94 o 
   1  10  10        9.51       12.47      4.74 o 
   3  10  10       36.58       43.65      6.17 o 
   4  10  10      262.08      264.56     15.50 o 
   5  10  10        0.89        0.00      2.68 o 
   6  10  10      237.50      231.04     14.81 o 
   7  10  10        2.18        2.87      3.49 o 
   4  11  10      125.09      148.19     11.44 o 
   5  11  10        4.46       10.13      4.21 o 
  -4  -1  11        0.12        0.00      3.46 o 
  -3  -1  11       90.07      104.61     10.57 o 
  -2  -1  11        2.15        1.50      3.68 o 
  -1  -1  11      139.35      130.61     11.44 o 
   0  -1  11        2.46        1.34      4.05 o 
   1  -1  11       71.81       70.37      9.35 o 
  -4   0  11        6.68        5.30      4.21 o 
  -3   0  11       70.67       78.48      8.98 o 
  -1   0  11       50.76       63.85      7.89 o 
   0   0  11        1.53        0.00      3.65 o 
   1   0  11      149.79      139.78     12.32 o 
   2   0  11       11.07       17.34      5.64 o 
   3   0  11       96.76      105.98     10.88 o 
  -4   1  11       21.49       24.51      5.83 o 
  -3   1  11      111.57      130.70     11.44 o 
  -2   1  11       52.59       64.92      8.11 o 
  -1   1  11      157.48      149.63     11.16 o 
   0   1  11      109.10      103.61      9.38 o 
   1   1  11      115.80      118.17     10.73 o 
   2   1  11       29.33       31.30      6.67 o 
   3   1  11       68.59       71.03      9.29 o 
   4   1  11       50.20       55.75      8.32 o 
  -4   2  11      314.83      320.62     20.30 o 
  -3   2  11       40.84       55.78      8.04 o 
  -2   2  11      101.76      102.74      9.88 o 
  -1   2  11       69.14       67.00      7.73 o 
   0   2  11      174.10      167.12     11.60 o 
   1   2  11       98.01       84.99      8.32 o 
   2   2  11      102.61      116.17     10.10 o 
   3   2  11      147.02      126.59     10.94 o 
   4   2  11      307.81      296.98     18.55 o 
   5   2  11       12.48       15.00      5.67 o 
  -4   3  11      465.64      489.39     27.84 o 
  -3   3  11        6.99        9.67      5.05 o 
  -2   3  11      118.57      124.90     10.82 o 
  -1   3  11       54.90       61.64      7.67 o 
   0   3  11      282.49      278.40     11.52 o 
   1   3  11       35.88       27.56      6.19 o 
   2   3  11      452.93      413.56     21.70 o 
   3   3  11        7.54        7.76      4.12 o 
   4   3  11        4.52        9.14      4.71 o 
   5   3  11      116.20      106.13      9.98 o 
   6   3  11      128.95      158.36     12.72 o 
  -4   4  11       70.50       75.48      9.10 o 
  -3   4  11        3.68        3.40      3.37 o 
  -2   4  11      209.54      229.45     15.75 o 
  -1   4  11       22.07       24.44      5.55 o 
   0   4  11      271.91      298.88     18.65 o 
   1   4  11        0.81        0.84      2.00 o 
   2   4  11      506.29      480.20     27.69 o 
   3   4  11       52.86       48.02      6.36 o 
   4   4  11       37.74       46.18      6.64 o 
   5   4  11        5.02        3.84      3.93 o 
   6   4  11      161.30      164.19     12.66 o 
  -3   5  11        6.95       12.13      4.37 o 
  -2   5  11      314.28      353.42     21.26 o 
  -1   5  11        4.21        6.61      3.71 o 
   0   5  11      239.83      248.69     16.18 o 
   1   5  11       22.50       26.42      4.37 o 
   2   5  11      390.26      363.27     13.80 o 
   3   5  11      115.84      115.55      6.65 o 
   4   5  11      159.06      154.40     11.07 o 
   5   5  11       41.90       52.41      7.08 o 
   6   5  11      172.19      165.41     12.25 o 
   7   5  11       46.01       46.71      7.20 o 
  -3   6  11       58.72       76.36      8.57 o 
  -2   6  11      127.32      116.58     10.32 o 
  -1   6  11      138.04      148.57     11.60 o 
   0   6  11      275.95      276.50     17.34 o 
   1   6  11      282.90      249.15     15.78 o 
   2   6  11       86.77       76.21      6.77 o 
   3   6  11      196.83      205.18      9.09 o 
   4   6  11      175.49      161.54      7.93 o 
   5   6  11      228.16      208.99     13.38 o 
   6   6  11       69.12       56.06      7.23 o 
   7   6  11       81.93       91.54      8.98 o 
  -2   7  11      195.41      220.84     15.65 o 
  -1   7  11      287.62      294.30     18.52 o 
   0   7  11      112.07      109.31      9.35 o 
   1   7  11      137.45      134.48     10.38 o 
   2   7  11       87.02       78.27      5.00 o 
   3   7  11      232.19      236.37     12.58 o 
   4   7  11       77.83       77.70      7.08 o 
   5   7  11      110.52      100.15      8.54 o 
   6   7  11       48.18       51.13      6.77 o 
   7   7  11       94.36       86.55      8.70 o 
  -1   8  11      190.38      217.35     15.28 o 
   0   8  11       18.90       16.37      4.40 o 
   1   8  11      244.37      243.57     15.40 o 
   2   8  11       66.15       53.41      6.17 o 
   3   8  11      293.48      290.03     15.62 o 
   4   8  11       30.26       28.56      4.90 o 
   5   8  11      311.32      306.71     17.21 o 
   6   8  11       20.55       21.54      5.08 o 
   7   8  11       84.22       77.23      8.20 o 
   1   9  11      261.26      274.38     17.24 o 
   2   9  11       19.24       22.73      4.77 o 
   3   9  11       15.94       22.14      4.61 o 
   4   9  11        9.98        9.95      3.87 o 
   5   9  11      230.95      233.47     14.34 o 
   6   9  11       10.29       18.15      4.77 o 
   4  10  11      106.07      109.47      9.04 o 
   5  10  11      160.18      167.21     11.88 o 
  -2   1  12       89.96       74.08      9.01 o 
  -1   1  12      225.46      191.94     14.25 o 
   0   1  12       12.61       16.09      5.33 o 
   1   1  12       61.55       67.75      8.64 o 
  -2   2  12       29.22       27.66      6.17 o 
  -1   2  12      134.37      138.47     11.79 o 
   0   2  12       38.64       34.45      4.22 o 
   1   2  12      127.88      137.91     11.32 o 
   2   2  12       19.53       21.26      5.80 o 
   3   2  12      166.25      171.61     13.66 o 
  -2   3  12        1.92        0.65      3.30 o 
  -1   3  12      136.48      155.37     12.47 o 
   0   3  12        0.07        0.00      2.90 o 
   1   3  12      194.41      192.89     17.80 o 
   2   3  12        8.08        8.48      4.08 o 
   3   3  12      184.87      190.85     13.66 o 
   4   3  12       13.35        6.67      4.43 o 
  -2   4  12       18.31       23.82      5.39 o 
  -1   4  12      111.61      129.33     11.10 o 
   0   4  12       37.29       49.11      7.26 o 
   1   4  12      229.81      210.35     12.32 o 
   2   4  12       21.87       23.43      3.53 o 
   3   4  12      216.49      224.68     14.62 o 
   4   4  12      145.34      139.09     11.51 o 
  -2   5  12       72.68       78.67      8.51 o 
  -1   5  12      117.88      140.87     11.82 o 
   0   5  12      102.34      104.42      9.79 o 
   1   5  12       17.86       11.79      4.33 o 
   2   5  12       26.58       33.80      3.88 o 
   3   5  12       80.11       71.52      5.38 o 
   4   5  12       42.93       36.95      4.21 o 
   5   5  12       58.12       56.53      7.58 o 
  -1   6  12       64.10       66.69      7.79 o 
   0   6  12      149.91      167.99     12.88 o 
   1   6  12        4.44        1.53      2.74 o 
   2   6  12      140.81      144.34      7.38 o 
   3   6  12       34.64       33.49      3.81 o 
   4   6  12      104.53       98.79      6.21 o 
   5   6  12       27.79       23.17      5.33 o 
   0   7  12      229.15      226.67     15.25 o 
   1   7  12        3.59        3.74      3.02 o 
   2   7  12      135.83      135.50     10.60 o 
   3   7  12        8.26        5.10      2.18 o 
   4   7  12      127.48      125.15      9.48 o 
   5   7  12        2.12        0.00      3.24 o 
   1   8  12        0.72        5.33      2.90 o 
   2   8  12      183.16      166.96     11.97 o 
   3   8  12        9.46       13.75      3.90 o 
   4   8  12       86.51       89.08      7.79 o 
                                                 
